# Supplementary material for: Analysis of reproduction-related transcriptomes on pineal-hypothalamic-pituitary-ovarian tissues during estrus and anestrus in Tan sheep
Source: Front Vet Sci. 2022 Nov 24;9:1068882. doi: 10.3389/fvets.2022.1068882 (PMC9729709; doi:10.3389/fvets.2022.1068882)
Supplement: Supplementary file 2 [file Table_2.XLSX]

## Sheet: Sheet1
Basic information of mRNA sequencing data of all savmples in this study
Tissue	sample	library	raw_reads	clean_reads	clean_bases	Q20%	Q30%	GC_pct	total_map
pineal	ES1	RRAS52242-V	93750960	91918102	13.79G	97.17	92.47	49.76	81841952(89.04%)
	ES2	RRAS52243-V	93081032	91040394	13.66G	97	92.14	50.03	81640279(89.67%)
	ES3	RRAS52244-V	76708014	74762190	11.21G	96.92	91.95	50.08	66946510(89.55%)
hypothalamus	EQ1	RRAS52239-V	68384382	66867056	10.03G	97.2	92.51	50.12	59800450(89.43%)
	EQ2	RRAS52240-V	90213008	88227332	13.23G	97.01	92.1	50	78653292(89.15%)
	EQ3	RRAS52241-V	81708356	79341696	11.9G	97.18	92.54	50.54	70795953(89.23%)
pituitary	EC1	RRAS52245-V	81665228	79711650	11.96G	96.97	91.96	50.4	72013360(90.34%)
	EC2	RRAS52246-V	66456422	64259032	9.64G	96.3	90.62	50.37	57684288(89.77%)
	EC3	RRAS52247-V	68837578	66782412	10.02G	96.39	90.81	50.83	59930307(89.74%)
ovary	EL1	RRAS52248-V	74389198	72768198	10.92G	97.48	93.17	51.17	65398499(89.87%)
	EL2	RRAS52249-V	68601802	66942436	10.04G	96.97	92.06	51.09	59608706(89.04%)
	EL3	RRAS52250-V	74957412	72600952	10.89G	97.31	92.79	51.66	64945445(89.46%)
pineal	SC1_12	RRAS52224-V	80410692	75955410	11.39G	97.34	93.03	51.42	67720351(89.16%)
	SC1_13	RRAS52225-V	69402562	62906770	9.44G	97.05	92.36	51.63	55866493(88.81%)
	SC1_14	RRAS52226-V	81752676	76232532	11.43G	97.43	93.13	50.8	68454839(89.8%)
hypothalamus	QC_12	RRAS52221-V	69276678	65724518	9.86G	97.18	92.64	50.59	58387457(88.84%)
	QC_13	RRAS52222-V	84320206	80514856	12.08G	97.14	92.55	50.23	71274429(88.52%)
	QC_14	RRAS52223-V	71894592	68766640	10.31G	96.98	92.16	51.21	60961773(88.65%)
pituitary	TC1_12	RRAS52233-V	68781058	66854472	10.03G	96.23	90.47	53.45	59607260(89.16%)
	TC1_13	RRAS52234-V	61998066	60858300	9.13G	97.58	93.34	51.92	56176101(92.31%)
	TC1_14	RRAS52235-V	82240972	79965654	11.99G	97.34	92.89	53.78	72696262(90.91%)
ovary	LC1_12	RRAS52252-V	78491138	75919374	11.39G	97.29	92.8	50.83	67896657(89.43%)
	LC1_13	RRAS52238-V	75169982	73788222	11.07G	97.29	92.77	51.69	65397244(88.63%)
	LC1_14	RRAS52253-V	66327038	63067928	9.46G	96.84	91.81	50.03	56309623(89.28%)
