# Supplementary material for: Analysis of reproduction-related transcriptomes on pineal-hypothalamic-pituitary-ovarian tissues during estrus and anestrus in Tan sheep
Source: Front Vet Sci. 2022 Nov 24;9:1068882. doi: 10.3389/fvets.2022.1068882 (PMC9729709; doi:10.3389/fvets.2022.1068882)
Supplement: Supplementary file 4 [file Table_4.XLSX]

## Sheet: Sheet1
Supplementary table S4 GO enriched in Pineal hypothalamus, pituitary, and ovary between estrus group and anestrus group
Tissue	Category	GOID	Description	GeneRatio	BgRatio	pvalue	padj	geneID	geneName	Count
Pineal	BP	GO:0015074	DNA integration	11/159	34/8051	2.43714e-11	6.28783e-09	novel.3976/novel.4051/105608895/106991546/105604082/105602979/105611820/106991649/105615865/105615734/105614635	-/-/LOC105608895/LOC106991546/LOC105604082/LOC105602979/LOC105611820/LOC106991649/LOC105615865/LOC105615734/LOC105614635	11
	BP	GO:0006412	translation	25/159	448/8051	2.01133e-06	0.000154675	101107920/101122127/101110941/105610139/101119878/101103150/101109556/106991444/106991716/101118607/106990469/101112274/105610742/101108033/105609508/105613013/105613234/101108480/101108322/101106344/101118825/101109417/101102357/101122076/101101943	LOC101107920/LOC101122127/LOC101110941/LOC105610139/LOC101119878/LOC101103150/LOC101109556/LOC106991444/LOC106991716/LOC101118607/LOC106990469/LOC101112274/LOC105610742/LOC101108033/LOC105609508/LOC105613013/LOC105613234/LOC101108480/LOC101108322/LOC101106344/LOC101118825/LOC101109417/LOC101102357/LOC101122076/LOC101101943	25
	BP	GO:0043043	peptide biosynthetic process	25/159	450/8051	2.1807e-06	0.000154675	101107920/101122127/101110941/105610139/101119878/101103150/101109556/106991444/106991716/101118607/106990469/101112274/105610742/101108033/105609508/105613013/105613234/101108480/101108322/101106344/101118825/101109417/101102357/101122076/101101943	LOC101107920/LOC101122127/LOC101110941/LOC105610139/LOC101119878/LOC101103150/LOC101109556/LOC106991444/LOC106991716/LOC101118607/LOC106990469/LOC101112274/LOC105610742/LOC101108033/LOC105609508/LOC105613013/LOC105613234/LOC101108480/LOC101108322/LOC101106344/LOC101118825/LOC101109417/LOC101102357/LOC101122076/LOC101101943	25
	BP	GO:0043604	amide biosynthetic process	25/159	453/8051	2.45942e-06	0.000154675	101107920/101122127/101110941/105610139/101119878/101103150/101109556/106991444/106991716/101118607/106990469/101112274/105610742/101108033/105609508/105613013/105613234/101108480/101108322/101106344/101118825/101109417/101102357/101122076/101101943	LOC101107920/LOC101122127/LOC101110941/LOC105610139/LOC101119878/LOC101103150/LOC101109556/LOC106991444/LOC106991716/LOC101118607/LOC106990469/LOC101112274/LOC105610742/LOC101108033/LOC105609508/LOC105613013/LOC105613234/LOC101108480/LOC101108322/LOC101106344/LOC101118825/LOC101109417/LOC101102357/LOC101122076/LOC101101943	25
	BP	GO:0006518	peptide metabolic process	25/159	458/8051	2.99758e-06	0.000154675	101107920/101122127/101110941/105610139/101119878/101103150/101109556/106991444/106991716/101118607/106990469/101112274/105610742/101108033/105609508/105613013/105613234/101108480/101108322/101106344/101118825/101109417/101102357/101122076/101101943	LOC101107920/LOC101122127/LOC101110941/LOC105610139/LOC101119878/LOC101103150/LOC101109556/LOC106991444/LOC106991716/LOC101118607/LOC106990469/LOC101112274/LOC105610742/LOC101108033/LOC105609508/LOC105613013/LOC105613234/LOC101108480/LOC101108322/LOC101106344/LOC101118825/LOC101109417/LOC101102357/LOC101122076/LOC101101943	25
	BP	GO:0043603	cellular amide metabolic process	25/159	467/8051	4.24623e-06	0.000182588	101107920/101122127/101110941/105610139/101119878/101103150/101109556/106991444/106991716/101118607/106990469/101112274/105610742/101108033/105609508/105613013/105613234/101108480/101108322/101106344/101118825/101109417/101102357/101122076/101101943	LOC101107920/LOC101122127/LOC101110941/LOC105610139/LOC101119878/LOC101103150/LOC101109556/LOC106991444/LOC106991716/LOC101118607/LOC106990469/LOC101112274/LOC105610742/LOC101108033/LOC105609508/LOC105613013/LOC105613234/LOC101108480/LOC101108322/LOC101106344/LOC101118825/LOC101109417/LOC101102357/LOC101122076/LOC101101943	25
	BP	GO:0006259	DNA metabolic process	13/159	162/8051	1.73814e-05	0.00064063	novel.3976/novel.4035/novel.4051/105608895/106991546/105604082/novel.1786/105602979/105611820/106991649/105615865/105615734/105614635	-/-/-/LOC105608895/LOC106991546/LOC105604082/-/LOC105602979/LOC105611820/LOC106991649/LOC105615865/LOC105615734/LOC105614635	13
	BP	GO:0055085	transmembrane transport	17/159	467/8051	0.0105368	0.339812	101113961/101116562/443249/101114128/443452/101112012/101114337/106991125/novel.3034/101102456/novel.3033/101120348/101121256/101123026/101115563/novel.489/novel.2667	SLC24A4/CACNA1C/SLC7A5/SLC12A5/SLC7A1/KCNA2/TRPM6/LOC106991125/-/SLC24A2/-/KCNH1/LOC101121256/LOC101123026/ABCC11/-/-	17
	BP	GO:0070588	calcium ion transmembrane transport	2/159	11/8051	0.0189642	0.424153	novel.3034/novel.3033	-/-	2
	BP	GO:0051704	multi-organism process	4/159	53/8051	0.0202697	0.424153	novel.486/novel.1786/105616289/101108877	-/-/LOC105616289/TNP2	4
	CC	GO:0005840	ribosome	24/122	372/5630	9.52307e-07	5.99953e-05	101107920/101122127/101110941/105610139/101119878/101103150/101109556/106991444/106991716/101118607/106990469/101112274/105610742/101108033/105613013/105613234/101108480/101108322/101106344/101118825/101109417/101102357/101122076/101101943	LOC101107920/LOC101122127/LOC101110941/LOC105610139/LOC101119878/LOC101103150/LOC101109556/LOC106991444/LOC106991716/LOC101118607/LOC106990469/LOC101112274/LOC105610742/LOC101108033/LOC105613013/LOC105613234/LOC101108480/LOC101108322/LOC101106344/LOC101118825/LOC101109417/LOC101102357/LOC101122076/LOC101101943	24
	CC	GO:0030529	intracellular ribonucleoprotein complex	24/122	398/5630	3.19178e-06	6.70274e-05	101107920/101122127/101110941/105610139/101119878/101103150/101109556/106991444/106991716/101118607/106990469/101112274/105610742/101108033/105613013/105613234/101108480/101108322/101106344/101118825/101109417/101102357/101122076/101101943	LOC101107920/LOC101122127/LOC101110941/LOC105610139/LOC101119878/LOC101103150/LOC101109556/LOC106991444/LOC106991716/LOC101118607/LOC106990469/LOC101112274/LOC105610742/LOC101108033/LOC105613013/LOC105613234/LOC101108480/LOC101108322/LOC101106344/LOC101118825/LOC101109417/LOC101102357/LOC101122076/LOC101101943	24
	CC	GO:1990904	ribonucleoprotein complex	24/122	398/5630	3.19178e-06	6.70274e-05	101107920/101122127/101110941/105610139/101119878/101103150/101109556/106991444/106991716/101118607/106990469/101112274/105610742/101108033/105613013/105613234/101108480/101108322/101106344/101118825/101109417/101102357/101122076/101101943	LOC101107920/LOC101122127/LOC101110941/LOC105610139/LOC101119878/LOC101103150/LOC101109556/LOC106991444/LOC106991716/LOC101118607/LOC106990469/LOC101112274/LOC105610742/LOC101108033/LOC105613013/LOC105613234/LOC101108480/LOC101108322/LOC101106344/LOC101118825/LOC101109417/LOC101102357/LOC101122076/LOC101101943	24
	CC	GO:0019028	viral capsid	2/122	23/5630	0.0877006	0.923909	105616289/novel.4059	LOC105616289/-	2
	CC	GO:0005576	extracellular region	11/122	362/5630	0.159716	0.923909	101121620/101105494/443390/101120003/443469/101119572/443006/100294596/443337/100294648/101105809	SOGA1/IL9/OXT/UTS2/IGFBP2/LOC101119572/SST/CALCA/ADCYAP1/NPPA/LOC101105809	11
	CC	GO:0019012	virion	2/122	35/5630	0.175092	0.923909	105616289/novel.4059	LOC105616289/-	2
	CC	GO:0044423	virion part	2/122	35/5630	0.175092	0.923909	105616289/novel.4059	LOC105616289/-	2
	CC	GO:0044391	ribosomal subunit	1/122	10/5630	0.196884	0.923909	101108322	LOC101108322	1
	CC	GO:0000276	mitochondrial proton-transporting ATP synthase complex, coupling factor F(o)	1/122	11/5630	0.214318	0.923909	novel.489	-	1
	CC	GO:0005753	mitochondrial proton-transporting ATP synthase complex	1/122	11/5630	0.214318	0.923909	novel.489	-	1
	MF	GO:0004523	RNA-DNA hybrid ribonuclease activity	13/236	39/12308	1.7781e-13	3.21836e-11	novel.3976/106991565/novel.4051/novel.3992/105608895/novel.486/105604082/105602979/105611820/106991649/105615865/105615734/105614635	-/LOC106991565/-/-/LOC105608895/-/LOC105604082/LOC105602979/LOC105611820/LOC106991649/LOC105615865/LOC105615734/LOC105614635	13
	MF	GO:0016891	endoribonuclease activity, producing 5'-phosphomonoesters	13/236	44/12308	1.044e-12	8.70857e-11	novel.3976/106991565/novel.4051/novel.3992/105608895/novel.486/105604082/105602979/105611820/106991649/105615865/105615734/105614635	-/LOC106991565/-/-/LOC105608895/-/LOC105604082/LOC105602979/LOC105611820/LOC106991649/LOC105615865/LOC105615734/LOC105614635	13
	MF	GO:0016893	endonuclease activity, active with either ribo- or deoxyribonucleic acids and producing 5'-phosphomonoesters	13/236	45/12308	1.44341e-12	8.70857e-11	novel.3976/106991565/novel.4051/novel.3992/105608895/novel.486/105604082/105602979/105611820/106991649/105615865/105615734/105614635	-/LOC106991565/-/-/LOC105608895/-/LOC105604082/LOC105602979/LOC105611820/LOC106991649/LOC105615865/LOC105615734/LOC105614635	13
	MF	GO:0004521	endoribonuclease activity	13/236	49/12308	4.85096e-12	2.19506e-10	novel.3976/106991565/novel.4051/novel.3992/105608895/novel.486/105604082/105602979/105611820/106991649/105615865/105615734/105614635	-/LOC106991565/-/-/LOC105608895/-/LOC105604082/LOC105602979/LOC105611820/LOC106991649/LOC105615865/LOC105615734/LOC105614635	13
	MF	GO:0004540	ribonuclease activity	13/236	58/12308	5.00347e-11	1.81126e-09	novel.3976/106991565/novel.4051/novel.3992/105608895/novel.486/105604082/105602979/105611820/106991649/105615865/105615734/105614635	-/LOC106991565/-/-/LOC105608895/-/LOC105604082/LOC105602979/LOC105611820/LOC106991649/LOC105615865/LOC105615734/LOC105614635	13
	MF	GO:0004519	endonuclease activity	13/236	61/12308	9.89451e-11	2.98485e-09	novel.3976/106991565/novel.4051/novel.3992/105608895/novel.486/105604082/105602979/105611820/106991649/105615865/105615734/105614635	-/LOC106991565/-/-/LOC105608895/-/LOC105604082/LOC105602979/LOC105611820/LOC106991649/LOC105615865/LOC105615734/LOC105614635	13
	MF	GO:0004518	nuclease activity	13/236	90/12308	1.51407e-08	3.91494e-07	novel.3976/106991565/novel.4051/novel.3992/105608895/novel.486/105604082/105602979/105611820/106991649/105615865/105615734/105614635	-/LOC106991565/-/-/LOC105608895/-/LOC105604082/LOC105602979/LOC105611820/LOC106991649/LOC105615865/LOC105615734/LOC105614635	13
	MF	GO:0003735	structural constituent of ribosome	24/236	374/12308	2.17789e-07	4.92747e-06	101107920/101122127/101110941/105610139/101119878/101103150/101109556/106991444/106991716/101118607/106990469/101112274/105610742/101108033/105613013/105613234/101108480/101108322/101106344/101118825/101109417/101102357/101122076/101101943	LOC101107920/LOC101122127/LOC101110941/LOC105610139/LOC101119878/LOC101103150/LOC101109556/LOC106991444/LOC106991716/LOC101118607/LOC106990469/LOC101112274/LOC105610742/LOC101108033/LOC105613013/LOC105613234/LOC101108480/LOC101108322/LOC101106344/LOC101118825/LOC101109417/LOC101102357/LOC101122076/LOC101101943	24
	MF	GO:0016788	hydrolase activity, acting on ester bonds	18/236	342/12308	0.00010524	0.00211649	101120808/101121760/101121951/novel.3976/101110537/106991565/novel.4051/novel.3992/105608895/novel.486/105604082/105602979/105611820/106991649/105615865/105605444/105615734/105614635	PGAP1/PTPRB/NT5C/-/LOC101110537/LOC106991565/-/-/LOC105608895/-/LOC105604082/LOC105602979/LOC105611820/LOC106991649/LOC105615865/LOC105605444/LOC105615734/LOC105614635	18
	MF	GO:0005179	hormone activity	7/236	66/12308	0.000259392	0.00469499	443390/101120003/443522/443006/100294596/443337/100294648	OXT/UTS2/PMCH/SST/CALCA/ADCYAP1/NPPA	7
Hypothalamus	BP	GO:0015074	DNA integration	11/335	34/8051	6.65711e-08	2.16356e-05	novel.3976/105611820/novel.1077/105616610/105608895/105602979/105616123/106991649/105602646/novel.4051/105615893	-/LOC105611820/-/LOC105616610/LOC105608895/LOC105602979/LOC105616123/LOC106991649/LOC105602646/-/LOC105615893	11
	BP	GO:0006811	ion transport	37/335	451/8051	5.06924e-05	0.00823752	101117907/101114337/101117892/101103842/101112012/101116379/101102783/101123026/443452/101104736/100270685/101119532/100037693/novel.3399/101120920/101119614/101102503/101123461/101113062/101122833/101102663/101121117/101106850/443249/101115407/101122614/101123239/101107330/101122539/novel.3033/novel.3034/101104779/101116428/101115443/101110852/novel.489/101115717	CACNB4/TRPM6/KCNJ10/P2RX7/KCNA2/ATP7A/NIPA1/LOC101123026/SLC7A1/KCNJ4/KCNMA1/CHRNA6/TRPM7/-/CACNA1A/GLRA3/CACNA1E/CACNA1I/ASIC3/CHRNB3/KCNG4/TRPC6/KCNH5/SLC7A5/CHRNA5/SLC30A10/CHRNA3/CHRNA2/GABRD/-/-/P2RX3/P2RX2/KCNG3/GABRR2/-/TRPA1	37
	BP	GO:0006836	neurotransmitter transport	7/335	27/8051	8.75974e-05	0.00857635	101114770/101108392/443491/101111908/101121080/101120368/101121462	SLC6A12/CPLX2/SLC6A4/SLC6A3/LOC101121080/SLC6A5/SLC6A1	7
	BP	GO:0055085	transmembrane transport	37/335	467/8051	0.000105555	0.00857635	101102456/101117907/101114337/101103842/101104796/101112012/101117577/101123026/101108756/443452/106991125/100270685/100037693/101111810/novel.3399/101120920/101102503/101123461/101117544/101102663/101121117/101106850/443249/101122614/101121256/novel.3033/novel.3034/101108763/101104779/101116428/novel.2667/101115443/novel.3930/101104980/novel.489/101112172/101115717	SLC24A2/CACNB4/TRPM6/P2RX7/SLC18A2/KCNA2/ABCC9/LOC101123026/LOC101108756/SLC7A1/LOC106991125/KCNMA1/TRPM7/SLC22A2/-/CACNA1A/CACNA1E/CACNA1I/SLC22A8/KCNG4/TRPC6/KCNH5/SLC7A5/SLC30A10/LOC101121256/-/-/LOC101108763/P2RX3/P2RX2/-/KCNG3/-/SLC17A8/-/SLC22A7/TRPA1	37
	BP	GO:0098609	cell-cell adhesion	11/335	97/8051	0.00221916	0.144245	101115841/101112826/101112115/101119787/101102813/101111090/101109203/101101961/105615369/106991170/106991169	PCDH15/PAG1/LOC101112115/RET/LOC101102813/LOC101111090/CDH16/PCDH19/LOC105615369/LOC106991170/LOC106991169	11
	BP	GO:0042221	response to chemical	9/335	79/8051	0.00530077	0.160713	101103842/443464/101103536/101122470/443269/100653388/101108763/101104779/101116428	P2RX7/NR5A1/NR1D2/TRH/AGRP/NR5A2/LOC101108763/P2RX3/P2RX2	9
	BP	GO:0070838	divalent metal ion transport	4/335	18/8051	0.00566767	0.160713	101117907/101102783/novel.3033/novel.3034	CACNB4/NIPA1/-/-	4
	BP	GO:0072511	divalent inorganic cation transport	4/335	18/8051	0.00566767	0.160713	101117907/101102783/novel.3033/novel.3034	CACNB4/NIPA1/-/-	4
	BP	GO:0007156	homophilic cell adhesion via plasma membrane adhesion molecules	10/335	96/8051	0.00639132	0.160713	101115841/101112115/101119787/101102813/101111090/101109203/101101961/105615369/106991170/106991169	PCDH15/LOC101112115/RET/LOC101102813/LOC101111090/CDH16/PCDH19/LOC105615369/LOC106991170/LOC106991169	10
	BP	GO:0098742	cell-cell adhesion via plasma-membrane adhesion molecules	10/335	96/8051	0.00639132	0.160713	101115841/101112115/101119787/101102813/101111090/101109203/101101961/105615369/106991170/106991169	PCDH15/LOC101112115/RET/LOC101102813/LOC101111090/CDH16/PCDH19/LOC105615369/LOC106991170/LOC106991169	10
	CC	GO:0019028	viral capsid	5/225	23/5630	0.00181784	0.0654203	105616742/novel.4059/105615805/105616289/novel.1417	LOC105616742/-/LOC105615805/LOC105616289/-	5
	CC	GO:0019012	virion	6/225	35/5630	0.00233644	0.0654203	105616742/105602254/novel.4059/105615805/105616289/novel.1417	LOC105616742/LOC105602254/-/LOC105615805/LOC105616289/-	6
	CC	GO:0044423	virion part	6/225	35/5630	0.00233644	0.0654203	105616742/105602254/novel.4059/105615805/105616289/novel.1417	LOC105616742/LOC105602254/-/LOC105615805/LOC105616289/-	6
	CC	GO:0005887	integral component of plasma membrane	5/225	32/5630	0.00812185	0.130313	497272/101103842/443491/101104779/101116428	TEK/P2RX7/SLC6A4/P2RX3/P2RX2	5
	CC	GO:0031226	intrinsic component of plasma membrane	5/225	32/5630	0.00812185	0.130313	497272/101103842/443491/101104779/101116428	TEK/P2RX7/SLC6A4/P2RX3/P2RX2	5
	CC	GO:0005576	extracellular region	24/225	362/5630	0.00930806	0.130313	101121620/101116683/443006/443317/101106541/443329/443477/100101237/101119572/100037696/105601960/101122470/443269/105605770/101115211/101118624/101113168/105609355/443337/101108471/101109099/101121216/101109910/101119957	SOGA1/CCK/SST/PRL/LOC101106541/GH/AVP/GHRH/LOC101119572/GAL/SOGA3/TRH/AGRP/LOC105605770/THBS4/F10/LOC101113168/LOC105609355/ADCYAP1/NTS/WISP3/LOC101121216/STC2/CCL21	24
	CC	GO:0005882	intermediate filament	9/225	97/5630	0.0149172	0.139227	101115341/101111010/100303605/101117946/101108117/101110495/101117431/101117682/101111440	BFSP2/KRT3/KRT5/LOC101117946/KRT18/KRT8/LOC101117431/KRT15/LOC101111440	9
	CC	GO:0045111	intermediate filament cytoskeleton	9/225	97/5630	0.0149172	0.139227	101115341/101111010/100303605/101117946/101108117/101110495/101117431/101117682/101111440	BFSP2/KRT3/KRT5/LOC101117946/KRT18/KRT8/LOC101117431/KRT15/LOC101111440	9
	CC	GO:0071944	cell periphery	9/225	97/5630	0.0149172	0.139227	101117907/497272/101103842/101112826/443491/101119139/101111176/101104779/101116428	CACNB4/TEK/P2RX7/PAG1/SLC6A4/ADCY4/EXOC6B/P2RX3/P2RX2	9
	CC	GO:0099513	polymeric cytoskeletal fiber	9/225	100/5630	0.0179202	0.140257	101115341/101111010/100303605/101117946/101108117/101110495/101117431/101117682/101111440	BFSP2/KRT3/KRT5/LOC101117946/KRT18/KRT8/LOC101117431/KRT15/LOC101111440	9
	CC	GO:0005886	plasma membrane	8/225	84/5630	0.018367	0.140257	101117907/497272/101103842/101112826/443491/101119139/101104779/101116428	CACNB4/TEK/P2RX7/PAG1/SLC6A4/ADCY4/P2RX3/P2RX2	8
	MF	GO:0004523	RNA-DNA hybrid ribonuclease activity	13/561	39/12308	8.69666e-09	7.35852e-07	novel.3976/105611820/novel.1077/105616610/105608895/105602979/105616123/106991649/105605056/105602646/106991565/novel.4051/105615893	-/LOC105611820/-/LOC105616610/LOC105608895/LOC105602979/LOC105616123/LOC106991649/LOC105605056/LOC105602646/LOC106991565/-/LOC105615893	13
	MF	GO:0005216	ion channel activity	33/561	242/12308	1.55243e-08	7.35852e-07	101117907/101114337/101117892/101103842/101112012/101118179/101123026/101114065/101104736/100270685/101119532/100037693/novel.3399/101120920/101119614/101102503/101123461/101113062/101122833/101102663/101121117/101106850/101115407/101123239/101107330/101122539/novel.3033/novel.3034/101104779/101116428/101115443/101110852/101115717	CACNB4/TRPM6/KCNJ10/P2RX7/KCNA2/GRIN2B/LOC101123026/GRIK3/KCNJ4/KCNMA1/CHRNA6/TRPM7/-/CACNA1A/GLRA3/CACNA1E/CACNA1I/ASIC3/CHRNB3/KCNG4/TRPC6/KCNH5/CHRNA5/CHRNA3/CHRNA2/GABRD/-/-/P2RX3/P2RX2/KCNG3/GABRR2/TRPA1	33
	MF	GO:0015267	channel activity	33/561	242/12308	1.55243e-08	7.35852e-07	101117907/101114337/101117892/101103842/101112012/101118179/101123026/101114065/101104736/100270685/101119532/100037693/novel.3399/101120920/101119614/101102503/101123461/101113062/101122833/101102663/101121117/101106850/101115407/101123239/101107330/101122539/novel.3033/novel.3034/101104779/101116428/101115443/101110852/101115717	CACNB4/TRPM6/KCNJ10/P2RX7/KCNA2/GRIN2B/LOC101123026/GRIK3/KCNJ4/KCNMA1/CHRNA6/TRPM7/-/CACNA1A/GLRA3/CACNA1E/CACNA1I/ASIC3/CHRNB3/KCNG4/TRPC6/KCNH5/CHRNA5/CHRNA3/CHRNA2/GABRD/-/-/P2RX3/P2RX2/KCNG3/GABRR2/TRPA1	33
	MF	GO:0022803	passive transmembrane transporter activity	33/561	242/12308	1.55243e-08	7.35852e-07	101117907/101114337/101117892/101103842/101112012/101118179/101123026/101114065/101104736/100270685/101119532/100037693/novel.3399/101120920/101119614/101102503/101123461/101113062/101122833/101102663/101121117/101106850/101115407/101123239/101107330/101122539/novel.3033/novel.3034/101104779/101116428/101115443/101110852/101115717	CACNB4/TRPM6/KCNJ10/P2RX7/KCNA2/GRIN2B/LOC101123026/GRIK3/KCNJ4/KCNMA1/CHRNA6/TRPM7/-/CACNA1A/GLRA3/CACNA1E/CACNA1I/ASIC3/CHRNB3/KCNG4/TRPC6/KCNH5/CHRNA5/CHRNA3/CHRNA2/GABRD/-/-/P2RX3/P2RX2/KCNG3/GABRR2/TRPA1	33
	MF	GO:0022838	substrate-specific channel activity	33/561	242/12308	1.55243e-08	7.35852e-07	101117907/101114337/101117892/101103842/101112012/101118179/101123026/101114065/101104736/100270685/101119532/100037693/novel.3399/101120920/101119614/101102503/101123461/101113062/101122833/101102663/101121117/101106850/101115407/101123239/101107330/101122539/novel.3033/novel.3034/101104779/101116428/101115443/101110852/101115717	CACNB4/TRPM6/KCNJ10/P2RX7/KCNA2/GRIN2B/LOC101123026/GRIK3/KCNJ4/KCNMA1/CHRNA6/TRPM7/-/CACNA1A/GLRA3/CACNA1E/CACNA1I/ASIC3/CHRNB3/KCNG4/TRPC6/KCNH5/CHRNA5/CHRNA3/CHRNA2/GABRD/-/-/P2RX3/P2RX2/KCNG3/GABRR2/TRPA1	33
	MF	GO:0016891	endoribonuclease activity, producing 5'-phosphomonoesters	13/561	44/12308	4.50409e-08	1.77912e-06	novel.3976/105611820/novel.1077/105616610/105608895/105602979/105616123/106991649/105605056/105602646/106991565/novel.4051/105615893	-/LOC105611820/-/LOC105616610/LOC105608895/LOC105602979/LOC105616123/LOC106991649/LOC105605056/LOC105602646/LOC106991565/-/LOC105615893	13
	MF	GO:0016893	endonuclease activity, active with either ribo- or deoxyribonucleic acids and producing 5'-phosphomonoesters	13/561	45/12308	6.07307e-08	2.05617e-06	novel.3976/105611820/novel.1077/105616610/105608895/105602979/105616123/106991649/105605056/105602646/106991565/novel.4051/105615893	-/LOC105611820/-/LOC105616610/LOC105608895/LOC105602979/LOC105616123/LOC106991649/LOC105605056/LOC105602646/LOC106991565/-/LOC105615893	13
	MF	GO:0015075	ion transmembrane transporter activity	46/561	447/12308	1.80855e-07	4.86222e-06	101117907/101114337/101117892/101103842/101112012/101114770/443491/101118179/101102783/101123026/101111908/443452/101114065/101104736/100270685/101119532/100037693/novel.3399/101120920/101119614/101102503/101121080/101123461/101113062/101122833/101102663/101121117/101106850/443249/101115407/101122614/101123239/101120368/101107330/101121462/101122539/novel.3033/novel.2862/novel.3034/101104779/1011…	CACNB4/TRPM6/KCNJ10/P2RX7/KCNA2/SLC6A12/SLC6A4/GRIN2B/NIPA1/LOC101123026/SLC6A3/SLC7A1/GRIK3/KCNJ4/KCNMA1/CHRNA6/TRPM7/-/CACNA1A/GLRA3/CACNA1E/LOC101121080/CACNA1I/ASIC3/CHRNB3/KCNG4/TRPC6/KCNH5/SLC7A5/CHRNA5/SLC30A10/CHRNA3/SLC6A5/CHRNA2/SLC6A1/GABRD/-/-/-/P2RX3/P2RX2/-/KCNG3/GABRR2/-/TRPA1	46
	MF	GO:0004521	endoribonuclease activity	13/561	49/12308	1.84641e-07	4.86222e-06	novel.3976/105611820/novel.1077/105616610/105608895/105602979/105616123/106991649/105605056/105602646/106991565/novel.4051/105615893	-/LOC105611820/-/LOC105616610/LOC105608895/LOC105602979/LOC105616123/LOC106991649/LOC105605056/LOC105602646/LOC106991565/-/LOC105615893	13
	MF	GO:0022891	substrate-specific transmembrane transporter activity	46/561	455/12308	3.03285e-07	7.18785e-06	101117907/101114337/101117892/101103842/101112012/101114770/443491/101118179/101102783/101123026/101111908/443452/101114065/101104736/100270685/101119532/100037693/novel.3399/101120920/101119614/101102503/101121080/101123461/101113062/101122833/101102663/101121117/101106850/443249/101115407/101122614/101123239/101120368/101107330/101121462/101122539/novel.3033/novel.2862/novel.3034/101104779/1011…	CACNB4/TRPM6/KCNJ10/P2RX7/KCNA2/SLC6A12/SLC6A4/GRIN2B/NIPA1/LOC101123026/SLC6A3/SLC7A1/GRIK3/KCNJ4/KCNMA1/CHRNA6/TRPM7/-/CACNA1A/GLRA3/CACNA1E/LOC101121080/CACNA1I/ASIC3/CHRNB3/KCNG4/TRPC6/KCNH5/SLC7A5/CHRNA5/SLC30A10/CHRNA3/SLC6A5/CHRNA2/SLC6A1/GABRD/-/-/-/P2RX3/P2RX2/-/KCNG3/GABRR2/-/TRPA1	46
Pituitary	BP	GO:0002376	immune system process	9/146	130/8051	0.000566473	0.144451	novel.2179/101120217/101104401/443418/101122466/100127218/101119957/443448/101122795	-/CCL19/PF4/CXCL8/OSM/AHSP/CCL21/XCL1/ENPP3	9
	BP	GO:0006955	immune response	8/146	123/8051	0.00171647	0.21885	novel.2179/101120217/101104401/443418/101122466/101119957/443448/101122795	-/CCL19/PF4/CXCL8/OSM/CCL21/XCL1/ENPP3	8
	BP	GO:0006812	cation transport	9/146	188/8051	0.00706856	0.600828	101122924/101116379/101107683/101117907/101102018/101123531/101101985/novel.489/101118040	SCN9A/ATP7A/ATP6V1B1/CACNB4/RHAG/SCN1A/NIPAL1/-/SLC13A3	9
	BP	GO:0030001	metal ion transport	6/146	101/8051	0.00992166	0.613086	101122924/101116379/101117907/101123531/101101985/101118040	SCN9A/ATP7A/CACNB4/SCN1A/NIPAL1/SLC13A3	6
	BP	GO:0019220	regulation of phosphate metabolic process	2/146	12/8051	0.0191358	0.613086	101110786/105605156	PPP1R14A/LOC105605156	2
	BP	GO:0051174	regulation of phosphorus metabolic process	2/146	12/8051	0.0191358	0.613086	101110786/105605156	PPP1R14A/LOC105605156	2
	BP	GO:0006814	sodium ion transport	3/146	33/8051	0.0214238	0.613086	101122924/101123531/101118040	SCN9A/SCN1A/SLC13A3	3
	BP	GO:0055085	transmembrane transport	15/146	467/8051	0.0218585	0.613086	101122924/101108763/101106850/101108321/101112740/101117907/105601997/101123531/novel.2667/101111653/101117544/novel.489/101112343/101107781/101118040	SCN9A/LOC101108763/KCNH5/LOC101108321/SLC22A1/CACNB4/LOC105601997/SCN1A/-/SLC17A7/SLC22A8/-/LOC101112343/ABCB5/SLC13A3	15
	BP	GO:0015074	DNA integration	3/146	34/8051	0.0231919	0.613086	novel.3976/105611820/106991649	-/LOC105611820/LOC106991649	3
	BP	GO:0007018	microtubule-based movement	4/146	64/8051	0.0284965	0.613086	101119280/101104179/101112623/101117203	DNAH7/DNAH5/LOC101112623/KIF2C	4
	CC	GO:0005576	extracellular region	23/103	362/5630	8.88991e-08	6.40073e-06	novel.2179/101118586/100037696/101102052/101120217/101122857/100192422/101120418/101104401/101104075/101117785/novel.1938/443418/101112345/443269/101106541/101122466/443006/novel.3069/101122470/101119957/443448/101111988	-/DKK4/GAL/MFAP5/CCL19/RETN/MMP9/WISP1/PF4/WFIKKN2/LOC101117785/-/CXCL8/LOC101112345/AGRP/LOC101106541/OSM/SST/-/TRH/CCL21/XCL1/LOC101111988	23
	CC	GO:0099080	supramolecular complex	7/103	108/5630	0.00343783	0.0618809	101115341/101102052/100303604/101108902/101112716/101121135/101112151	BFSP2/MFAP5/KRT17/KRT4/KRT7/TNNI2/TNNI1	7
	CC	GO:0099081	supramolecular polymer	7/103	108/5630	0.00343783	0.0618809	101115341/101102052/100303604/101108902/101112716/101121135/101112151	BFSP2/MFAP5/KRT17/KRT4/KRT7/TNNI2/TNNI1	7
	CC	GO:0099512	supramolecular fiber	7/103	108/5630	0.00343783	0.0618809	101115341/101102052/100303604/101108902/101112716/101121135/101112151	BFSP2/MFAP5/KRT17/KRT4/KRT7/TNNI2/TNNI1	7
	CC	GO:0034702	ion channel complex	3/103	20/5630	0.00540657	0.0648788	101122924/101117907/101123531	SCN9A/CACNB4/SCN1A	3
	CC	GO:0034703	cation channel complex	3/103	20/5630	0.00540657	0.0648788	101122924/101117907/101123531	SCN9A/CACNB4/SCN1A	3
	CC	GO:0001518	voltage-gated sodium channel complex	2/103	10/5630	0.0135549	0.110803	101122924/101123531	SCN9A/SCN1A	2
	CC	GO:0034706	sodium channel complex	2/103	10/5630	0.0135549	0.110803	101122924/101123531	SCN9A/SCN1A	2
	CC	GO:1902495	transmembrane transporter complex	3/103	29/5630	0.0153892	0.110803	101122924/101117907/101123531	SCN9A/CACNB4/SCN1A	3
	CC	GO:1990351	transporter complex	3/103	29/5630	0.0153892	0.110803	101122924/101117907/101123531	SCN9A/CACNB4/SCN1A	3
	MF	GO:0001664	G-protein coupled receptor binding	6/224	30/12308	1.40003e-05	0.00261805	105610450/101120217/101104401/443418/101119957/443448	NPW/CCL19/PF4/CXCL8/CCL21/XCL1	6
	MF	GO:0008009	chemokine activity	5/224	28/12308	0.000133332	0.00831102	101120217/101104401/443418/101119957/443448	CCL19/PF4/CXCL8/CCL21/XCL1	5
	MF	GO:0042379	chemokine receptor binding	5/224	28/12308	0.000133332	0.00831102	101120217/101104401/443418/101119957/443448	CCL19/PF4/CXCL8/CCL21/XCL1	5
	MF	GO:0005125	cytokine activity	6/224	55/12308	0.000467955	0.0193493	101120217/101104401/443418/101122466/101119957/443448	CCL19/PF4/CXCL8/OSM/CCL21/XCL1	6
	MF	GO:0005102	receptor binding	15/224	308/12308	0.000517361	0.0193493	105610450/100037696/101120217/101122857/101104401/101108510/443418/443269/101122466/443006/novel.3069/101122470/101119957/443448/101111988	NPW/GAL/CCL19/RETN/PF4/FGF21/CXCL8/AGRP/OSM/SST/-/TRH/CCL21/XCL1/LOC101111988	15
	MF	GO:0046906	tetrapyrrole binding	9/224	136/12308	0.000845472	0.0263505	101105437/101108797/101105114/101123053/101108535/101106199/101111999/100196903/novel.489	LOC101105437/LOC101108797/LOC101105114/MPO/HBM/LOC101106199/TCN1/IDO1/-	9
	MF	GO:0020037	heme binding	8/224	131/12308	0.00270345	0.0722207	101105437/101108797/101105114/101123053/101108535/101106199/100196903/novel.489	LOC101105437/LOC101108797/LOC101105114/MPO/HBM/LOC101106199/IDO1/-	8
	MF	GO:0005179	hormone activity	5/224	66/12308	0.00693543	0.162116	100037696/101122857/443006/novel.3069/101122470	GAL/RETN/SST/-/TRH	5
	MF	GO:0004252	serine-type endopeptidase activity	8/224	157/12308	0.00800455	0.166317	101115965/443433/101113360/101110841/101121298/101110329/101121553/101113003	PRSS12/TPSB2/TMPRSS13/ELANE/LOC101121298/AZU1/LOC101121553/KLK12	8
	MF	GO:0008236	serine-type peptidase activity	8/224	169/12308	0.0121666	0.193867	101115965/443433/101113360/101110841/101121298/101110329/101121553/101113003	PRSS12/TPSB2/TMPRSS13/ELANE/LOC101121298/AZU1/LOC101121553/KLK12	8
Ovary	BP	GO:0007018	microtubule-based movement	11/237	64/8051	2.13961e-06	0.000535713	101108506/101108960/101104179/101122589/101106609/101106188/101104330/106991730/101118461/101107720/101109352	KIF21B/DNAH12/DNAH5/DNAH6/LOC101106609/KIF19/DNAH14/KIF26A/KIF18B/KIF14/KIF20A	11
	BP	GO:0007017	microtubule-based process	13/237	96/8051	4.13678e-06	0.000535713	101108506/101108960/101104179/101122589/101106609/101106188/101108850/101104330/106991730/101118461/101107720/101109352/101111160	KIF21B/DNAH12/DNAH5/DNAH6/LOC101106609/KIF19/STMN3/DNAH14/KIF26A/KIF18B/KIF14/KIF20A/MAP7D2	13
	BP	GO:0006928	movement of cell or subcellular component	11/237	75/8051	1.05928e-05	0.00091451	101108506/101108960/101104179/101122589/101106609/101106188/101104330/106991730/101118461/101107720/101109352	KIF21B/DNAH12/DNAH5/DNAH6/LOC101106609/KIF19/DNAH14/KIF26A/KIF18B/KIF14/KIF20A	11
	BP	GO:0006412	translation	29/237	448/8051	4.80334e-05	0.00253557	105610139/101110941/101117414/101118607/101112471/101117760/106990950/101122127/101109556/101112274/101119878/101103150/100037664/novel.2707/101108033/101111253/101108561/101108480/101105823/101112702/105610742/101110926/101109417/106990469/101103002/106991379/101102285/novel.2431/101102688	LOC105610139/LOC101110941/LOC101117414/LOC101118607/LOC101112471/LOC101117760/LOC106990950/LOC101122127/LOC101109556/LOC101112274/LOC101119878/LOC101103150/LOC100037664/-/LOC101108033/LOC101111253/LOC101108561/LOC101108480/LOC101105823/LOC101112702/LOC105610742/LOC101110926/LOC101109417/LOC106990469/LOC101103002/LOC106991379/LOC101102285/-/LOC101102688	29
	BP	GO:0043043	peptide biosynthetic process	29/237	450/8051	5.20831e-05	0.00253557	105610139/101110941/101117414/101118607/101112471/101117760/106990950/101122127/101109556/101112274/101119878/101103150/100037664/novel.2707/101108033/101111253/101108561/101108480/101105823/101112702/105610742/101110926/101109417/106990469/101103002/106991379/101102285/novel.2431/101102688	LOC105610139/LOC101110941/LOC101117414/LOC101118607/LOC101112471/LOC101117760/LOC106990950/LOC101122127/LOC101109556/LOC101112274/LOC101119878/LOC101103150/LOC100037664/-/LOC101108033/LOC101111253/LOC101108561/LOC101108480/LOC101105823/LOC101112702/LOC105610742/LOC101110926/LOC101109417/LOC106990469/LOC101103002/LOC106991379/LOC101102285/-/LOC101102688	29
	BP	GO:0043604	amide biosynthetic process	29/237	453/8051	5.8739e-05	0.00253557	105610139/101110941/101117414/101118607/101112471/101117760/106990950/101122127/101109556/101112274/101119878/101103150/100037664/novel.2707/101108033/101111253/101108561/101108480/101105823/101112702/105610742/101110926/101109417/106990469/101103002/106991379/101102285/novel.2431/101102688	LOC105610139/LOC101110941/LOC101117414/LOC101118607/LOC101112471/LOC101117760/LOC106990950/LOC101122127/LOC101109556/LOC101112274/LOC101119878/LOC101103150/LOC100037664/-/LOC101108033/LOC101111253/LOC101108561/LOC101108480/LOC101105823/LOC101112702/LOC105610742/LOC101110926/LOC101109417/LOC106990469/LOC101103002/LOC106991379/LOC101102285/-/LOC101102688	29
	BP	GO:0006518	peptide metabolic process	29/237	458/8051	7.15583e-05	0.00264766	105610139/101110941/101117414/101118607/101112471/101117760/106990950/101122127/101109556/101112274/101119878/101103150/100037664/novel.2707/101108033/101111253/101108561/101108480/101105823/101112702/105610742/101110926/101109417/106990469/101103002/106991379/101102285/novel.2431/101102688	LOC105610139/LOC101110941/LOC101117414/LOC101118607/LOC101112471/LOC101117760/LOC106990950/LOC101122127/LOC101109556/LOC101112274/LOC101119878/LOC101103150/LOC100037664/-/LOC101108033/LOC101111253/LOC101108561/LOC101108480/LOC101105823/LOC101112702/LOC105610742/LOC101110926/LOC101109417/LOC106990469/LOC101103002/LOC106991379/LOC101102285/-/LOC101102688	29
	BP	GO:0043603	cellular amide metabolic process	29/237	467/8051	0.000101144	0.00327453	105610139/101110941/101117414/101118607/101112471/101117760/106990950/101122127/101109556/101112274/101119878/101103150/100037664/novel.2707/101108033/101111253/101108561/101108480/101105823/101112702/105610742/101110926/101109417/106990469/101103002/106991379/101102285/novel.2431/101102688	LOC105610139/LOC101110941/LOC101117414/LOC101118607/LOC101112471/LOC101117760/LOC106990950/LOC101122127/LOC101109556/LOC101112274/LOC101119878/LOC101103150/LOC100037664/-/LOC101108033/LOC101111253/LOC101108561/LOC101108480/LOC101105823/LOC101112702/LOC105610742/LOC101110926/LOC101109417/LOC106990469/LOC101103002/LOC106991379/LOC101102285/-/LOC101102688	29
	BP	GO:0007166	cell surface receptor signaling pathway	10/237	93/8051	0.000383016	0.0110223	100126577/101103889/101113129/101114654/101111043/101109531/101108266/105606063/101121082/101103229	WNT2/ERBB3/WNT10A/PELI3/CBLC/WNT7B/INSRR/LOC105606063/LOC101121082/WNT16	10
	BP	GO:0098609	cell-cell adhesion	8/237	97/8051	0.00761236	0.189838	101102094/101119747/101108443/101112826/101106761/101107462/101118655/101104990	CDHR4/CDH1/CLSTN2/PAG1/CLSTN3/CDH5/DSG2/CDHR3	8
	CC	GO:0005840	ribosome	28/191	372/5630	4.62321e-05	0.00411466	105610139/101110941/101117414/101118607/101112471/101117760/106990950/101122127/101109556/101112274/101119878/101103150/100037664/novel.2707/101108033/101111253/101108561/101108480/101112702/105610742/101110926/101109417/106990469/101103002/106991379/101102285/novel.2431/101102688	LOC105610139/LOC101110941/LOC101117414/LOC101118607/LOC101112471/LOC101117760/LOC106990950/LOC101122127/LOC101109556/LOC101112274/LOC101119878/LOC101103150/LOC100037664/-/LOC101108033/LOC101111253/LOC101108561/LOC101108480/LOC101112702/LOC105610742/LOC101110926/LOC101109417/LOC106990469/LOC101103002/LOC106991379/LOC101102285/-/LOC101102688	28
	CC	GO:0030529	intracellular ribonucleoprotein complex	28/191	398/5630	0.000151621	0.00426739	105610139/101110941/101117414/101118607/101112471/101117760/106990950/101122127/101109556/101112274/101119878/101103150/100037664/novel.2707/101108033/101111253/101108561/101108480/101112702/105610742/101110926/101109417/106990469/101103002/106991379/101102285/novel.2431/101102688	LOC105610139/LOC101110941/LOC101117414/LOC101118607/LOC101112471/LOC101117760/LOC106990950/LOC101122127/LOC101109556/LOC101112274/LOC101119878/LOC101103150/LOC100037664/-/LOC101108033/LOC101111253/LOC101108561/LOC101108480/LOC101112702/LOC105610742/LOC101110926/LOC101109417/LOC106990469/LOC101103002/LOC106991379/LOC101102285/-/LOC101102688	28
	CC	GO:1990904	ribonucleoprotein complex	28/191	398/5630	0.000151621	0.00426739	105610139/101110941/101117414/101118607/101112471/101117760/106990950/101122127/101109556/101112274/101119878/101103150/100037664/novel.2707/101108033/101111253/101108561/101108480/101112702/105610742/101110926/101109417/106990469/101103002/106991379/101102285/novel.2431/101102688	LOC105610139/LOC101110941/LOC101117414/LOC101118607/LOC101112471/LOC101117760/LOC106990950/LOC101122127/LOC101109556/LOC101112274/LOC101119878/LOC101103150/LOC100037664/-/LOC101108033/LOC101111253/LOC101108561/LOC101108480/LOC101112702/LOC105610742/LOC101110926/LOC101109417/LOC106990469/LOC101103002/LOC106991379/LOC101102285/-/LOC101102688	28
	CC	GO:0005576	extracellular region	26/191	362/5630	0.000191793	0.00426739	101108131/101111308/101121620/100192317/100126577/101122380/101107125/101114042/101104075/101106541/101113129/101116580/101111988/101105809/106990163/101109531/101108471/novel.1938/101102453/101103133/novel.2257/101103229/101102052/101120217/105607400/101104619	C3/WFDC2/SOGA1/MMP7/WNT2/PRRG4/KRTDAP/LOC101114042/WFIKKN2/LOC101106541/WNT10A/SMOC2/LOC101111988/LOC101105809/LOC106990163/WNT7B/NTS/-/COL15A1/LOC101103133/-/WNT16/MFAP5/CCL19/PROZ/APOA2	26
	CC	GO:0005856	cytoskeleton	18/191	218/5630	0.000383537	0.00682696	101115985/101112716/101108960/101117946/101104179/101122589/101104034/101118371/101104330/101106091/100303605/101111178/100303604/101117682/101111160/101118339/101117431/101112555	MYH14/KRT7/DNAH12/LOC101117946/DNAH5/DNAH6/PPL/EVPL/DNAH14/KRT222/KRT5/LOC101111178/KRT17/KRT15/MAP7D2/MYO7B/LOC101117431/LOC101112555	18
	CC	GO:0044430	cytoskeletal part	15/191	197/5630	0.00265021	0.0339929	101115985/101112716/101108960/101117946/101104179/101122589/101104330/101106091/100303605/101111178/100303604/101117682/101118339/101117431/101112555	MYH14/KRT7/DNAH12/LOC101117946/DNAH5/DNAH6/DNAH14/KRT222/KRT5/LOC101111178/KRT17/KRT15/MYO7B/LOC101117431/LOC101112555	15
	CC	GO:0099080	supramolecular complex	10/191	108/5630	0.00343748	0.0339929	101112716/101117946/101106091/100303605/101111178/100303604/101117682/101102052/101117431/101112555	KRT7/LOC101117946/KRT222/KRT5/LOC101111178/KRT17/KRT15/MFAP5/LOC101117431/LOC101112555	10
	CC	GO:0099081	supramolecular polymer	10/191	108/5630	0.00343748	0.0339929	101112716/101117946/101106091/100303605/101111178/100303604/101117682/101102052/101117431/101112555	KRT7/LOC101117946/KRT222/KRT5/LOC101111178/KRT17/KRT15/MFAP5/LOC101117431/LOC101112555	10
	CC	GO:0099512	supramolecular fiber	10/191	108/5630	0.00343748	0.0339929	101112716/101117946/101106091/100303605/101111178/100303604/101117682/101102052/101117431/101112555	KRT7/LOC101117946/KRT222/KRT5/LOC101111178/KRT17/KRT15/MFAP5/LOC101117431/LOC101112555	10
	CC	GO:0030286	dynein complex	4/191	20/5630	0.00405805	0.0361166	101108960/101104179/101122589/101104330	DNAH12/DNAH5/DNAH6/DNAH14	4
	MF	GO:0003777	microtubule motor activity	11/376	61/12308	1.98186e-06	0.000422136	101108506/101108960/101104179/101122589/101106609/101106188/101104330/106991730/101118461/101107720/101109352	KIF21B/DNAH12/DNAH5/DNAH6/LOC101106609/KIF19/DNAH14/KIF26A/KIF18B/KIF14/KIF20A	11
	MF	GO:0003735	structural constituent of ribosome	28/376	374/12308	1.14061e-05	0.000892568	105610139/101110941/101117414/101118607/101112471/101117760/106990950/101122127/101109556/101112274/101119878/101103150/100037664/novel.2707/101108033/101111253/101108561/101108480/101112702/105610742/101110926/101109417/106990469/101103002/106991379/101102285/novel.2431/101102688	LOC105610139/LOC101110941/LOC101117414/LOC101118607/LOC101112471/LOC101117760/LOC106990950/LOC101122127/LOC101109556/LOC101112274/LOC101119878/LOC101103150/LOC100037664/-/LOC101108033/LOC101111253/LOC101108561/LOC101108480/LOC101112702/LOC105610742/LOC101110926/LOC101109417/LOC106990469/LOC101103002/LOC106991379/LOC101102285/-/LOC101102688	28
	MF	GO:0005509	calcium ion binding	26/376	335/12308	1.25714e-05	0.000892568	101102094/101110872/101119747/101108443/100302099/101122380/101116580/101106761/101115069/101107462/101111043/101122682/101110433/101118655/101111972/101108200/101121153/101118074/101122768/101117156/101105840/105607400/101104990/101109752/101114786/101103359	CDHR4/CAPSL/CDH1/CLSTN2/CD93/PRRG4/SMOC2/CLSTN3/CLGN/CDH5/CBLC/PVALB/CUBN/DSG2/DUOX1/LRP2/SUSD1/MYL10/VSNL1/MYL7/LOC101105840/PROZ/CDHR3/ANXA9/CALB1/CDHR5	26
	MF	GO:0003774	motor activity	13/376	105/12308	1.80022e-05	0.000958615	101108506/101115985/101108960/101104179/101122589/101106609/101106188/101104330/106991730/101118461/101107720/101109352/101118339	KIF21B/MYH14/DNAH12/DNAH5/DNAH6/LOC101106609/KIF19/DNAH14/KIF26A/KIF18B/KIF14/KIF20A/MYO7B	13
	MF	GO:0005201	extracellular matrix structural constituent	5/376	20/12308	0.000274923	0.0117117	101115805/101115552/101117548/101118172/101107777	LOC101115805/COL4A1/COL11A1/COL4A4/COL5A1	5
	MF	GO:0008017	microtubule binding	8/376	66/12308	0.000860114	0.030534	101108506/101106609/101106188/101112583/106991730/101118461/101107720/101109352	KIF21B/LOC101106609/KIF19/GAS2L2/KIF26A/KIF18B/KIF14/KIF20A	8
	MF	GO:0004857	enzyme inhibitor activity	9/376	92/12308	0.00195819	0.051321	101108131/101111308/101114042/101104075/101106541/101112781/106990163/101111287/novel.1938	C3/WFDC2/LOC101114042/WFIKKN2/LOC101106541/KNG1/LOC106990163/SPINT1/-	9
	MF	GO:0030414	peptidase inhibitor activity	8/376	76/12308	0.00216849	0.051321	101108131/101111308/101114042/101104075/101112781/106990163/101111287/novel.1938	C3/WFDC2/LOC101114042/WFIKKN2/KNG1/LOC106990163/SPINT1/-	8
	MF	GO:0061134	peptidase regulator activity	8/376	76/12308	0.00216849	0.051321	101108131/101111308/101114042/101104075/101112781/106990163/101111287/novel.1938	C3/WFDC2/LOC101114042/WFIKKN2/KNG1/LOC106990163/SPINT1/-	8
	MF	GO:0015631	tubulin binding	8/376	78/12308	0.00255811	0.0544877	101108506/101106609/101106188/101112583/106991730/101118461/101107720/101109352	KIF21B/LOC101106609/KIF19/GAS2L2/KIF26A/KIF18B/KIF14/KIF20A	8
