# Supplementary material for: Analysis of reproduction-related transcriptomes on pineal-hypothalamic-pituitary-ovarian tissues during estrus and anestrus in Tan sheep
Source: Front Vet Sci. 2022 Nov 24;9:1068882. doi: 10.3389/fvets.2022.1068882 (PMC9729709; doi:10.3389/fvets.2022.1068882)
Supplement: Supplementary file 5 [file Table_5.XLSX]

## Sheet: Sheet1
Supplementary table S5 KEGG enriched in Pineal , hypothalamus, pituitary, and ovary between estrus group and anestrus group
Tissue	KEGGID	Description	GeneRatio	BgRatio	pvalue	padj	geneID	geneName	keggID	Count
Pineal	oas02010	ABC transporters	8/151	72/8635	3.37241e-05	0.00349974	443367/101112460/novel.3483/106991125/105606000/101121256/101115808/101115563	ABCB1/LOC101112460/-/LOC106991125/LOC105606000/LOC101121256/LOC101115808/ABCC11	oas:443367/oas:101112460/oas:101115931/oas:106991125/oas:105606000/oas:101121256/oas:101115808/oas:101115563	8
	oas04976	Bile secretion	9/151	95/8635	3.93229e-05	0.00349974	443367/101112460/106991125/101120653/101120497/105606000/101121256/105606030/101120537	ABCB1/LOC101112460/LOC106991125/SLCO1B3/SLC10A1/LOC105606000/LOC101121256/LOC105606030/SLC51A	oas:443367/oas:101112460/oas:106991125/oas:101120653/oas:101120497/oas:105606000/oas:101121256/oas:105606030/oas:101120537	9
	oas03010	Ribosome	14/151	256/8635	0.000149426	0.00886594	101102540/105605079/443468/101110941/105610139/101119878/101103150/106991444/101119090/101112481/101113571/101112474/101108322/101102357	RPL39/LOC105605079/RPS26/LOC101110941/LOC105610139/LOC101119878/LOC101103150/LOC106991444/LOC101119090/LOC101112481/LOC101113571/LOC101112474/LOC101108322/LOC101102357	oas:101102540/oas:105605079/oas:443468/oas:101110941/oas:105610139/oas:101119878/oas:101103150/oas:106991444/oas:101119090/oas:101112481/oas:101113571/oas:101112474/oas:101108322/oas:101102357	14
	oas04724	Glutamatergic synapse	8/151	105/8635	0.000483375	0.0215102	101116562/443247/101114097/443520/443069/443281/101118179/105606030	CACNA1C/SLC1A2/GNGT1/GRM7/GRM5/GRIN1/GRIN2B/LOC105606030	oas:101116562/oas:443247/oas:101114097/oas:443520/oas:443069/oas:443281/oas:101118179/oas:105606030	8
	oas05206	MicroRNAs in cancer	11/151	198/8635	0.000682712	0.0243045	101112914/101103793/443452/443367/101112460/101121082/106991125/105606000/102466056/101121256/102465814	MDM4/BMPR2/SLC7A1/ABCB1/LOC101112460/LOC101121082/LOC106991125/LOC105606000/MIR125B/LOC101121256/MIR181A-2	oas:101112914/oas:101103793/oas:443452/oas:443367/oas:101112460/oas:101121082/oas:106991125/oas:105606000/oas:102466056/oas:101121256/oas:102465814	11
	oas04080	Neuroactive ligand-receptor interaction	13/151	302/8635	0.00238723	0.070821	101107330/443520/100169940/443069/101118386/443281/101107093/101118179/101121647/101108550/101123185/101119389/101122628	CHRNA2/GRM7/ADRA1A/GRM5/RXFP3/GRIN1/GLRA1/GRIN2B/HTR1F/LOC101108550/P2RY4/GALR3/NPY2R	oas:101107330/oas:443520/oas:100169940/oas:443069/oas:101118386/oas:443281/oas:101107093/oas:101118179/oas:101121647/oas:101108550/oas:101123185/oas:101119389/oas:101122628	13
	oas04512	ECM-receptor interaction	6/151	93/8635	0.00566001	0.143926	101115805/101113832/101114307/101102790/101118172/106991305	LOC101115805/LOC101113832/ITGA1/COL4A3/COL4A4/LOC106991305	oas:101115805/oas:101113832/oas:101114307/oas:101102790/oas:101118172/oas:106991305	6
	oas04926	Relaxin signaling pathway	7/151	132/8635	0.00831143	0.184929	101115805/101114097/101102790/101118386/101118172/106991305/105606030	LOC101115805/GNGT1/COL4A3/RXFP3/COL4A4/LOC106991305/LOC105606030	oas:101115805/oas:101114097/oas:101102790/oas:101118386/oas:101118172/oas:106991305/oas:105606030	7
	oas00360	Phenylalanine metabolism	3/151	26/8635	0.0101497	0.200738	780466/101122814/101112335	MIF/HPD/LOC101112335	oas:780466/oas:101122814/oas:101112335	3
	oas04650	Natural killer cell mediated cytotoxicity	6/151	117/8635	0.0165405	0.268016	105606008/novel.3795/101105258/101122587/novel.3818/101111174	LOC105606008/-/LOC101105258/LOC101122587/-/LOC101111174	oas:105606008/oas:101106498/oas:101105258/oas:101122587/oas:101105640/oas:101111174	6
	oas04974	Protein digestion and absorption	7/151	151/8635	0.0165628	0.268016	101115805/novel.758/101102790/101118172/106991305/101105861/101111210	LOC101115805/-/COL4A3/COL4A4/LOC106991305/KCNJ13/LOC101111210	oas:101115805/oas:101117548/oas:101102790/oas:101118172/oas:106991305/oas:101105861/oas:101111210	7
	oas04014	Ras signaling pathway	9/151	236/8635	0.0225155	0.318398	101121110/443088/101110179/101114097/101118600/443281/101117247/101118179/novel.4175	ABL2/FLT1/KSR2/GNGT1/REL/GRIN1/FLT4/GRIN2B/-	oas:101121110/oas:443088/oas:101110179/oas:101114097/oas:101118600/oas:443281/oas:101117247/oas:101118179/oas:101121434	9
	oas04713	Circadian entrainment	5/151	93/8635	0.0232538	0.318398	101116562/101114097/443281/101118179/105606030	CACNA1C/GNGT1/GRIN1/GRIN2B/LOC105606030	oas:101116562/oas:101114097/oas:443281/oas:101118179/oas:105606030	5
	oas04720	Long-term potentiation	4/151	65/8635	0.0267079	0.339571	101116562/443069/443281/101118179	CACNA1C/GRM5/GRIN1/GRIN2B	oas:101116562/oas:443069/oas:443281/oas:101118179	4
	oas05031	Amphetamine addiction	4/151	68/8635	0.0308734	0.366365	101116562/443281/101118179/105606030	CACNA1C/GRIN1/GRIN2B/LOC105606030	oas:101116562/oas:443281/oas:101118179/oas:105606030	4
	oas05034	Alcoholism	7/151	178/8635	0.0364362	0.383461	101114097/101120811/443281/101118179/101101979/105606030/101122148	GNGT1/LOC101120811/GRIN1/GRIN2B/LOC101101979/LOC105606030/LOC101122148	oas:101114097/oas:101120811/oas:443281/oas:101118179/oas:101101979/oas:105606030/oas:101122148	7
	oas00350	Tyrosine metabolism	3/151	42/8635	0.0366226	0.383461	780466/101122814/101112335	MIF/HPD/LOC101112335	oas:780466/oas:101122814/oas:101112335	3
	oas04723	Retrograde endocannabinoid signaling	6/151	146/8635	0.0427029	0.422285	101116562/101113437/101114097/443069/808255/105606030	CACNA1C/NDUFB1/GNGT1/GRM5/ND3/LOC105606030	oas:101116562/oas:101113437/oas:101114097/oas:443069/oas:808255/oas:105606030	6
	oas04726	Serotonergic synapse	5/151	112/8635	0.0462947	0.433708	101116562/101114097/105606030/101121647/101108550	CACNA1C/GNGT1/LOC105606030/HTR1F/LOC101108550	oas:101116562/oas:101114097/oas:105606030/oas:101121647/oas:101108550	5
	oas05030	Cocaine addiction	3/151	50/8635	0.0565856	0.503612	443281/101118179/105606030	GRIN1/GRIN2B/LOC105606030	oas:443281/oas:101118179/oas:105606030	3
Hypothalamus	oas04080	Neuroactive ligand-receptor interaction	28/324	302/8635	8.32815e-06	0.0020404	101103842/443317/novel.2252/101118179/443329/443395/101114065/101119532/101119614/101112114/443387/101122833/443069/101117029/101115407/101123239/101107330/101122539/101104284/101114380/101119579/443428/101104779/101116428/443299/101110852/101107960/101111032	P2RX7/PRL/-/GRIN2B/GH/LHB/GRIK3/CHRNA6/GLRA3/SCTR/FSHB/CHRNB3/GRM5/CHRM1/CHRNA5/CHRNA3/CHRNA2/GABRD/TSHB/GIPR/MC3R/TSHR/P2RX3/P2RX2/FSHR/GABRR2/NMUR2/RXFP2	oas:101103842/oas:443317/oas:101104053/oas:101118179/oas:443329/oas:443395/oas:101114065/oas:101119532/oas:101119614/oas:101112114/oas:443387/oas:101122833/oas:443069/oas:101117029/oas:101115407/oas:101123239/oas:101107330/oas:101122539/oas:101104284/oas:101114380/oas:101119579/oas:443428/oas:101104779/oas:101116428/oas:443299/oas:101110852/oas:101107960/oas:101111032	28
	oas04913	Ovarian steroidogenesis	8/324	64/8635	0.00255301	0.121755	443515/443395/101119139/443387/100144423/443299/101108071/101107809	IGF1R/LHB/ADCY4/FSHB/CYP19/FSHR/LOC101108071/LOC101107809	oas:443515/oas:443395/oas:101119139/oas:443387/oas:100144423/oas:443299/oas:101108071/oas:101107809	8
	oas04213	Longevity regulating pathway - multiple species	8/324	65/8635	0.00281863	0.121755	443515/101119139/101103003/100142674/100127210/100913151/106991367/101107064	IGF1R/ADCY4/FOXA2/PRKAG3/PRKAA2/FOXO3/IRS2/HSPA6	oas:443515/oas:101119139/oas:101103003/oas:100142674/oas:100127210/oas:100913151/oas:106991367/oas:101107064	8
	oas04976	Bile secretion	10/324	95/8635	0.00287276	0.121755	101119972/106991125/101119139/101112460/101112114/101117544/105606000/101121256/101120497/101112172	SLCO1A2/LOC106991125/ADCY4/LOC101112460/SCTR/SLC22A8/LOC105606000/LOC101121256/SLC10A1/SLC22A7	oas:101119972/oas:106991125/oas:101119139/oas:101112460/oas:101112114/oas:101117544/oas:105606000/oas:101121256/oas:101120497/oas:101112172	10
	oas04360	Axon guidance	15/324	180/8635	0.00310848	0.121755	101103793/101120021/101116049/101111838/101107068/101118654/101102193/101111869/101122126/101122941/101121117/101122177/101107745/105607800/101116611	BMPR2/SEMA7A/SEMA6A/SEMA3G/UNC5B/DCC/ABLIM1/DPYSL5/PLCG2/ABL1/TRPC6/EPHA8/RHOD/NTN1/PLXNA1	oas:101103793/oas:101120021/oas:101116049/oas:101111838/oas:101107068/oas:101118654/oas:101102193/oas:101111869/oas:101122126/oas:101122941/oas:101121117/oas:101122177/oas:101107745/oas:105607800/oas:101116611	15
	oas05206	MicroRNAs in cancer	16/324	198/8635	0.00312204	0.121755	101103793/101112914/101115050/101117435/101121333/443452/106991125/101122126/101112460/101122941/105606000/101121082/101121256/101119602/102466056/106991367	BMPR2/MDM4/SLC45A3/TNR/LOC101121333/SLC7A1/LOC106991125/PLCG2/LOC101112460/ABL1/LOC105606000/LOC101121082/LOC101121256/BCL2/MIR125B/IRS2	oas:101103793/oas:101112914/oas:101115050/oas:101117435/oas:101121333/oas:443452/oas:106991125/oas:101122126/oas:101112460/oas:101122941/oas:105606000/oas:101121082/oas:101121256/oas:101119602/oas:102466056/oas:106991367	16
	oas05033	Nicotine addiction	6/324	40/8635	0.0034787	0.121755	101118179/101119532/101120920/101122539/101104980/101110852	GRIN2B/CHRNA6/CACNA1A/GABRD/SLC17A8/GABRR2	oas:101118179/oas:101119532/oas:101120920/oas:101122539/oas:101104980/oas:101110852	6
	oas02010	ABC transporters	8/324	72/8635	0.00533151	0.163277	101111169/101117577/106991125/101115808/101112460/novel.3483/105606000/101121256	ABCA2/ABCC9/LOC106991125/LOC101115808/LOC101112460/-/LOC105606000/LOC101121256	oas:101111169/oas:101117577/oas:106991125/oas:101115808/oas:101112460/oas:101115931/oas:105606000/oas:101121256	8
	oas04512	ECM-receptor interaction	9/324	93/8635	0.00796087	0.216712	101122677/101122429/101117435/101114307/101117707/101115211/101113832/443209/106991305	HSPG2/LAMC3/TNR/ITGA1/LOC101117707/THBS4/LOC101113832/ITGB6/LOC106991305	oas:101122677/oas:101122429/oas:101117435/oas:101114307/oas:101117707/oas:101115211/oas:101113832/oas:443209/oas:106991305	9
	oas04510	Focal adhesion	15/324	210/8635	0.0125137	0.293809	443088/443515/101122429/101117435/101117211/101114307/101117707/105605699/101118074/101117247/101115211/101119602/101117354/443209/106991305	FLT1/IGF1R/LAMC3/TNR/PDPK1/ITGA1/LOC101117707/LOC105605699/MYL10/FLT4/THBS4/BCL2/ARHGAP35/ITGB6/LOC106991305	oas:443088/oas:443515/oas:101122429/oas:101117435/oas:101117211/oas:101114307/oas:101117707/oas:105605699/oas:101118074/oas:101117247/oas:101115211/oas:101119602/oas:101117354/oas:443209/oas:106991305	15
	oas00534	Glycosaminoglycan biosynthesis - heparan sulfate / heparin	4/324	25/8635	0.0131914	0.293809	101102810/101117803/101111512/101110949	NDST1/HS2ST1/XYLT1/HS6ST3	oas:101102810/oas:101117803/oas:101111512/oas:101110949	4
	oas04020	Calcium signaling pathway	13/324	187/8635	0.0235928	0.481687	101103842/101103044/101102067/101122126/101115627/101120920/101102503/101119139/101123461/443069/101117029/101104779/101116428	P2RX7/ERBB4/PLN/PLCG2/ITPKA/CACNA1A/CACNA1E/ADCY4/CACNA1I/GRM5/CHRM1/P2RX3/P2RX2	oas:101103842/oas:101103044/oas:101102067/oas:101122126/oas:101115627/oas:101120920/oas:101102503/oas:101119139/oas:101123461/oas:443069/oas:101117029/oas:101104779/oas:101116428	13
	oas05410	Hypertrophic cardiomyopathy (HCM)	7/324	80/8635	0.0300665	0.526452	101117907/101114307/100142674/100127210/101122837/101118891/443209	CACNB4/ITGA1/PRKAG3/PRKAA2/TTN/CACNG6/ITGB6	oas:101117907/oas:101114307/oas:100142674/oas:100127210/oas:101122837/oas:101118891/oas:443209	7
	oas04727	GABAergic synapse	7/324	81/8635	0.031896	0.526452	101112470/101120920/101119139/101121462/101122539/101110852/101117810	SLC38A1/CACNA1A/ADCY4/SLC6A1/GABRD/GABRR2/LOC101117810	oas:101112470/oas:101120920/oas:101119139/oas:101121462/oas:101122539/oas:101110852/oas:101117810	7
	oas05223	Non-small cell lung cancer	6/324	64/8635	0.0322318	0.526452	101117211/101122126/101114094/101110437/101115950/100913151	PDPK1/PLCG2/ALK/STK4/EML4/FOXO3	oas:101117211/oas:101122126/oas:101114094/oas:101110437/oas:101115950/oas:100913151	6
	oas05030	Cocaine addiction	5/324	50/8635	0.0384948	0.563886	101104796/101105430/101118179/101111908/101120619	SLC18A2/PDYN/GRIN2B/SLC6A3/TH	oas:101104796/oas:101105430/oas:101118179/oas:101111908/oas:101120619	5
	oas04721	Synaptic vesicle cycle	6/324	67/8635	0.0391268	0.563886	101104796/101108392/106991179/101102712/101120920/101104980	SLC18A2/CPLX2/LOC106991179/SYT1/CACNA1A/SLC17A8	oas:101104796/oas:101108392/oas:106991179/oas:101102712/oas:101120920/oas:101104980	6
	oas04724	Glutamatergic synapse	8/324	105/8635	0.0432966	0.57331	101112470/101118179/101114065/443247/101120920/101119139/443069/101104980	SLC38A1/GRIN2B/GRIK3/SLC1A2/CACNA1A/ADCY4/GRM5/SLC17A8	oas:101112470/oas:101118179/oas:101114065/oas:443247/oas:101120920/oas:101119139/oas:443069/oas:101104980	8
	oas04330	Notch signaling pathway	5/324	52/8635	0.0444781	0.57331	101121333/101121042/101103410/101119558/101121082	LOC101121333/NCOR2/HES5/MAML1/LOC101121082	oas:101121333/oas:101121042/oas:101103410/oas:101119558/oas:101121082	5
	oas05414	Dilated cardiomyopathy (DCM)	7/324	88/8635	0.0468008	0.57331	101117907/101114307/101102067/101119139/101122837/101118891/443209	CACNB4/ITGA1/PLN/ADCY4/TTN/CACNG6/ITGB6	oas:101117907/oas:101114307/oas:101102067/oas:101119139/oas:101122837/oas:101118891/oas:443209	7
Pituitary	oas05143	African trypanosomiasis	6/142	36/8635	2.30813e-05	0.00396999	101105437/101108797/101117785/101112345/101106199/100196903	LOC101105437/LOC101108797/LOC101117785/LOC101112345/LOC101106199/IDO1	oas:101105437/oas:101108797/oas:101117785/oas:101112345/oas:101106199/oas:100196903	6
	oas04657	IL-17 signaling pathway	7/142	91/8635	0.00071799	0.0582219	101117101/100192422/101122157/443418/101104026/101111137/101121411	FOSB/MMP9/S100A9/CXCL8/S100A8/FOSL1/LCN2	oas:101117101/oas:100192422/oas:101122157/oas:443418/oas:101104026/oas:101111137/oas:101121411	7
	oas04060	Cytokine-cytokine receptor interaction	12/142	256/8635	0.0010155	0.0582219	101117352/101103538/101120217/101104401/101117297/101114285/101114535/443418/443227/101122466/101113281/101119957	TNFRSF6B/IL2RG/CCL19/PF4/CCL26/LOC101114285/LOC101114535/CXCL8/EPOR/OSM/CCR8/CCL21	oas:101117352/oas:101103538/oas:101120217/oas:101104401/oas:101117297/oas:101114285/oas:101114535/oas:443418/oas:443227/oas:101122466/oas:101113281/oas:101119957	12
	oas04062	Chemokine signaling pathway	9/142	175/8635	0.00233324	0.100329	101120217/101104401/101117297/101114285/101114535/443418/101113281/101119957/443448	CCL19/PF4/CCL26/LOC101114285/LOC101114535/CXCL8/CCR8/CCL21/XCL1	oas:101120217/oas:101104401/oas:101117297/oas:101114285/oas:101114535/oas:443418/oas:101113281/oas:101119957/oas:443448	9
	oas05144	Malaria	4/142	54/8635	0.0117393	0.403832	101105437/101108797/443418/101106199	LOC101105437/LOC101108797/CXCL8/LOC101106199	oas:101105437/oas:101108797/oas:443418/oas:101106199	4
	oas04976	Bile secretion	5/142	95/8635	0.0199374	0.531015	101108321/101118398/101120497/101112740/101117544	LOC101108321/LOC101118398/SLC10A1/SLC22A1/SLC22A8	oas:101108321/oas:101118398/oas:101120497/oas:101112740/oas:101117544	5
	oas04970	Salivary secretion	5/142	97/8635	0.0216111	0.531015	101118398/443424/443312/443356/101112427	LOC101118398/SC5/CATHL1B/BAC5/LOC101112427	oas:101118398/oas:443424/oas:443312/oas:443356/oas:101112427	5
	oas04920	Adipocytokine signaling pathway	4/142	74/8635	0.0332701	0.60705	443212/101111848/443269/443508	POMC/ADIPOQ/AGRP/NPY	oas:443212/oas:101111848/oas:443269/oas:443508	4
	oas04115	p53 signaling pathway	4/142	75/8635	0.0347109	0.60705	101112914/101118093/101110583/101121905	MDM4/RRM2/GTSE1/LOC101121905	oas:101112914/oas:101118093/oas:101110583/oas:101121905	4
	oas04514	Cell adhesion molecules (CAMs)	7/142	188/8635	0.0352936	0.60705	101114992/novel.3269/101102589/101106820/novel.2346/106990125/novel.4027	NCAM2/-/SELPLG/MPZ/-/CLDN20/-	oas:101114992/oas:101122716/oas:101102589/oas:101106820/oas:101122716/oas:106990125/oas:101122716	7
	oas04114	Oocyte meiosis	5/142	118/8635	0.0448066	0.653062	101110548/100216431/101120069/101123454/105611974	CDC20/AURKA/SMC1B/SPDYA/LOC105611974	oas:101110548/oas:100216431/oas:101120069/oas:101123454/oas:105611974	5
	oas00531	Glycosaminoglycan degradation	2/142	24/8635	0.058548	0.653062	101107188/105605742	LOC101107188/LOC105605742	oas:101107188/oas:105605742	2
	oas05132	Salmonella infection	4/142	89/8635	0.0586504	0.653062	101105208/101114285/101114535/443418	LOC101105208/LOC101114285/LOC101114535/CXCL8	oas:101105208/oas:101114285/oas:101114535/oas:443418	4
	oas04080	Neuroactive ligand-receptor interaction	9/142	302/8635	0.0608917	0.653062	443425/443520/443181/101108047/101121298/101119427/101123185/101121553/443299	TRHR/GRM7/HCRTR2/CCKAR/LOC101121298/GRM4/P2RY4/LOC101121553/FSHR	oas:443425/oas:443520/oas:443181/oas:101108047/oas:101121298/oas:101119427/oas:101123185/oas:101121553/oas:443299	9
	oas04964	Proximal tubule bicarbonate reclamation	2/142	25/8635	0.0629711	0.653062	101122583/101118398	GLS/LOC101118398	oas:101122583/oas:101118398	2
	oas04064	NF-kappa B signaling pathway	4/142	93/8635	0.0667711	0.653062	101120217/101114285/443418/101119957	CCL19/LOC101114285/CXCL8/CCL21	oas:101120217/oas:101114285/oas:443418/oas:101119957	4
	oas04977	Vitamin digestion and absorption	2/142	26/8635	0.0675035	0.653062	101117785/101112345	LOC101117785/LOC101112345	oas:101117785/oas:101112345	2
	oas04621	NOD-like receptor signaling pathway	6/142	177/8635	0.0714941	0.653062	101105208/443424/443312/443418/443356/101112427	LOC101105208/SC5/CATHL1B/CXCL8/BAC5/LOC101112427	oas:101105208/oas:443424/oas:443312/oas:443418/oas:443356/oas:101112427	6
	oas04614	Renin-angiotensin system	2/142	27/8635	0.0721405	0.653062	101121298/101121553	LOC101121298/LOC101121553	oas:101121298/oas:101121553	2
	oas05146	Amoebiasis	4/142	104/8635	0.0919191	0.773202	443418/101121298/101103862/101121553	CXCL8/LOC101121298/LOC101103862/LOC101121553	oas:443418/oas:101121298/oas:101103862/oas:101121553	4
Ovary	oas04390	Hippo signaling pathway	14/237	156/8635	9.34963e-05	0.0136346	101113926/101103793/101113409/101119747/100126577/101102984/101113129/101109531/101119260/101118974/101103229/105604271/101109519/101115855	CRB2/BMPR2/PPP2R2B/CDH1/WNT2/RASSF6/WNT10A/WNT7B/LIMD1/TP73/WNT16/BMP8B/LOC101109519/LOC101115855	oas:101113926/oas:101103793/oas:101113409/oas:101119747/oas:100126577/oas:101102984/oas:101113129/oas:101109531/oas:101119260/oas:101118974/oas:101103229/oas:105604271/oas:101109519/oas:101115855	14
	oas05226	Gastric cancer	16/237	200/8635	0.000118048	0.0136346	101119747/100126577/101113129/106991125/101116844/101110133/101109531/101112460/novel.2722/novel.2198/101121256/101103229/101104968/novel.3967/105606000/101113249	CDH1/WNT2/WNT10A/LOC106991125/FGF9/LOC101110133/WNT7B/LOC101112460/-/-/LOC101121256/WNT16/FGF16/-/LOC105606000/FGF14	oas:101119747/oas:100126577/oas:101113129/oas:106991125/oas:101116844/oas:101110133/oas:101109531/oas:101112460/oas:780460/oas:780460/oas:101121256/oas:101103229/oas:101104968/oas:443367/oas:105606000/oas:101113249	16
	oas04530	Tight junction	14/237	187/8635	0.000616642	0.0474815	101115985/100462658/101116286/101113409/443347/443199/101123596/780476/780477/101106811/101117039/101113389/101109519/101115855	MYH14/CLDN7/LOC101116286/PPP2R2B/CFTR/TJP3/IGSF5/CLDN3/CLDN4/CLDN8/CLDN9/CLDN23/LOC101109519/LOC101115855	oas:101115985/oas:100462658/oas:101116286/oas:101113409/oas:443347/oas:443199/oas:101123596/oas:780476/oas:780477/oas:101106811/oas:101117039/oas:101113389/oas:101109519/oas:101115855	14
	oas05206	MicroRNAs in cancer	14/237	198/8635	0.00108144	0.0554294	101103793/101103889/101103364/443452/101119684/106991125/101121333/101110133/443103/101112460/101121082/100302501/101121256/105606000	BMPR2/ERBB3/SERPINB5/SLC7A1/ST14/LOC106991125/LOC101121333/LOC101110133/VEGFA/LOC101112460/LOC101121082/PLAU/LOC101121256/LOC105606000	oas:101103793/oas:101103889/oas:101103364/oas:443452/oas:101119684/oas:106991125/oas:101121333/oas:101110133/oas:443103/oas:101112460/oas:101121082/oas:100302501/oas:101121256/oas:105606000	14
	oas04670	Leukocyte transendothelial migration	10/237	115/8635	0.00119977	0.0554294	100462658/101107462/101108435/780476/780477/101106811/101117039/101113389/101118074/101117156	CLDN7/CDH5/ESAM/CLDN3/CLDN4/CLDN8/CLDN9/CLDN23/MYL10/MYL7	oas:100462658/oas:101107462/oas:101108435/oas:780476/oas:780477/oas:101106811/oas:101117039/oas:101113389/oas:101118074/oas:101117156	10
	oas00512	Mucin type O-glycan biosynthesis	5/237	35/8635	0.00247303	0.0952116	101122606/101116670/101109536/101104903/101116588	ST3GAL1/B4GALT5/GALNT10/GALNTL5/ST6GALNAC1	oas:101122606/oas:101116670/oas:101109536/oas:101104903/oas:101116588	5
	oas05165	Human papillomavirus infection	18/237	345/8635	0.00662886	0.218752	101113409/100126577/101115805/100216328/101115552/101113129/101121333/106990174/443103/101109531/101121082/101118172/443209/101113500/101103229/105601964/101109519/101115855	PPP2R2B/WNT2/LOC101115805/LAMC2/COL4A1/WNT10A/LOC101121333/LOC106990174/VEGFA/WNT7B/LOC101121082/COL4A4/ITGB6/TBPL2/WNT16/HES6/LOC101109519/LOC101115855	oas:101113409/oas:100126577/oas:101115805/oas:100216328/oas:101115552/oas:101113129/oas:101121333/oas:106990174/oas:443103/oas:101109531/oas:101121082/oas:101118172/oas:443209/oas:101113500/oas:101103229/oas:105601964/oas:101109519/oas:101115855	18
	oas04974	Protein digestion and absorption	10/237	151/8635	0.00857487	0.247599	101115805/100170324/101115552/101117548/novel.758/101118172/101107777/novel.2694/101102453/101111950	LOC101115805/DPP4/COL4A1/COL11A1/-/COL4A4/COL5A1/-/COL15A1/SLC3A1	oas:101115805/oas:100170324/oas:101115552/oas:101117548/oas:101117548/oas:101118172/oas:101107777/oas:101111152/oas:101102453/oas:101111950	10
	oas05160	Hepatitis C	9/237	134/8635	0.0113461	0.267048	100462658/101113409/780476/780477/101106811/101117039/101113389/101109519/101115855	CLDN7/PPP2R2B/CLDN3/CLDN4/CLDN8/CLDN9/CLDN23/LOC101109519/LOC101115855	oas:100462658/oas:101113409/oas:780476/oas:780477/oas:101106811/oas:101117039/oas:101113389/oas:101109519/oas:101115855	9
	oas04512	ECM-receptor interaction	7/237	93/8635	0.0137767	0.267048	101122677/101115805/100216328/101123425/101115552/101118172/443209	HSPG2/LOC101115805/LAMC2/SV2A/COL4A1/COL4A4/ITGB6	oas:101122677/oas:101115805/oas:100216328/oas:101123425/oas:101115552/oas:101118172/oas:443209	7
	oas02010	ABC transporters	6/237	72/8635	0.0138696	0.267048	443347/106991125/101110133/101112460/101121256/105606000	CFTR/LOC106991125/LOC101110133/LOC101112460/LOC101121256/LOC105606000	oas:443347/oas:106991125/oas:101110133/oas:101112460/oas:101121256/oas:105606000	6
	oas04514	Cell adhesion molecules (CAMs)	11/237	188/8635	0.0143932	0.267048	100462658/101119747/101107462/101108435/780476/780477/101106811/101117039/101113389/novel.3578/105603928	CLDN7/CDH1/CDH5/ESAM/CLDN3/CLDN4/CLDN8/CLDN9/CLDN23/-/DQB	oas:100462658/oas:101119747/oas:101107462/oas:101108435/oas:780476/oas:780477/oas:101106811/oas:101117039/oas:101113389/oas:101122716/oas:105603928	11
	oas04976	Bile secretion	7/237	95/8635	0.0153512	0.267048	443347/443268/106991125/101110133/101112460/101121256/105606000	CFTR/AQP4/LOC106991125/LOC101110133/LOC101112460/LOC101121256/LOC105606000	oas:443347/oas:443268/oas:106991125/oas:101110133/oas:101112460/oas:101121256/oas:105606000	7
	oas04610	Complement and coagulation cascades	7/237	96/8635	0.0161847	0.267048	101115072/101108131/101119740/101115321/101112781/100302501/101103133	CFB/C3/C4BPA/C2/KNG1/PLAU/LOC101103133	oas:101115072/oas:101108131/oas:101119740/oas:101115321/oas:101112781/oas:100302501/oas:101103133	7
	oas04152	AMPK signaling pathway	8/237	124/8635	0.0206114	0.309714	101113460/443185/101113409/443347/101121655/101107621/101109519/101115855	FBP2/SCD/PPP2R2B/CFTR/LOC101121655/PFKFB3/LOC101109519/LOC101115855	oas:101113460/oas:443185/oas:101113409/oas:443347/oas:101121655/oas:101107621/oas:101109519/oas:101115855	8
	oas00591	Linoleic acid metabolism	4/237	39/8635	0.0214521	0.309714	101109935/101116587/101116403/101113054	PLA2G10/LOC101116587/PLA2G4F/PLB1	oas:101109935/oas:101116587/oas:101116403/oas:101113054	4
	oas05224	Breast cancer	9/237	157/8635	0.028759	0.390784	100126577/101113129/101116844/101121333/101109531/101121082/101103229/101104968/101113249	WNT2/WNT10A/FGF9/LOC101121333/WNT7B/LOC101121082/WNT16/FGF16/FGF14	oas:100126577/oas:101113129/oas:101116844/oas:101121333/oas:101109531/oas:101121082/oas:101103229/oas:101104968/oas:101113249	9
	oas05150	Staphylococcus aureus infection	5/237	70/8635	0.042739	0.536691	101115072/101108131/101115321/101103133/105603928	CFB/C3/C2/LOC101103133/DQB	oas:101115072/oas:101108131/oas:101115321/oas:101103133/oas:105603928	5
	oas00592	alpha-Linolenic acid metabolism	3/237	29/8635	0.0441434	0.536691	101109935/101116403/101113054	PLA2G10/PLA2G4F/PLB1	oas:101109935/oas:101116403/oas:101113054	3
	oas00590	Arachidonic acid metabolism	6/237	96/8635	0.0481644	0.556298	101109935/101116587/101110596/101116403/101113054/101114663	PLA2G10/LOC101116587/GPX2/PLA2G4F/PLB1/LOC101114663	oas:101109935/oas:101116587/oas:101110596/oas:101116403/oas:101113054/oas:101114663	6
