# Supplementary material for: Analysis of reproduction-related transcriptomes on pineal-hypothalamic-pituitary-ovarian tissues during estrus and anestrus in Tan sheep
Source: Front Vet Sci. 2022 Nov 24;9:1068882. doi: 10.3389/fvets.2022.1068882 (PMC9729709; doi:10.3389/fvets.2022.1068882)
Supplement: Supplementary file 6 [file Table_6.XLSX]

## Sheet: 25
The DEGs contained in Cluster 25
name	SPOT	E_1	E_2	E_3	F_1	F_2	F_3
S_LRIG2	ID_4	0	-0.01	0.03	-3.03	-3.06	-3.17
S_-	ID_9;ID_10;ID_13;ID_23;ID_24;ID_28;ID_29;ID_36;ID_47;ID_60;ID_61;ID_62;ID_64;ID_68;ID_70;ID_71;ID_74;ID_80;ID_86;ID_92;ID_94;ID_96;ID_99;ID_101;ID_110;ID_117;ID_123;ID_125;ID_129;ID_132;ID_136;ID_140;ID_141;ID_143;ID_144;ID_167;ID_175;ID_176;ID_180;ID_183;ID_188;ID_190;ID_191;ID_199;ID_201;ID_207;ID_209;ID_211;ID_212;ID_213;ID_216;ID_220;ID_235;ID_237;ID_246;ID_253;ID_256;ID_266;ID_269;ID_273;ID_…	0	0.23	0.1	-3.1	-3.38	-3.31
S_MDM4	ID_17	0	0.02	0.08	-3.7	-3.53	-3.99
S_PPEF2	ID_34	0	0.22	0.2	-2.54	-3.39	-2.87
S_SEMA3G	ID_35	0	-0.06	0.22	-3	-3.73	-3.06
S_TMED8	ID_39	0	-0.32	-0.05	-3.19	-3.31	-3.31
S_CDKL5	ID_41	0	-0.56	-0.42	-4.91	-4.27	-4.39
S_LOC101116390	ID_42	0	0.03	-0.14	-3.96	-3.64	-3.13
S_PGAP1	ID_45	0	-0.21	-0.14	-3.27	-3.56	-2.78
S_CXHXORF36	ID_46	0	-0.71	-0.41	-4.94	-5.37	-4.81
S_PTPRB	ID_53	0	-0.41	-0.32	-3.19	-3.84	-2.91
S_TET1	ID_54	0	-0.41	-0.14	-3.77	-4.99	-3.54
S_LOC105602261	ID_57	0	0.39	0.42	-2.85	-3.86	-3.64
S_LOC105602262	ID_82	0	0.71	0.67	-3.16	-4.42	-4.44
S_LRRC32	ID_102	0	-0.77	-0.25	-4.17	-5.08	-3.71
S_LOC105615202	ID_106	0	0.11	0.03	-5.71	-5.91	-5.67
S_LOC106991179	ID_111	0	-0.33	0	-4.39	-3.48	-3.53
S_LOC106991168	ID_119	0	0.09	0.06	-2.69	-3.61	-3.02
S_KIRREL	ID_121	0	-0.49	0.06	-3.29	-4.61	-3.26
S_LOC105605155	ID_135	0	1.13	0.33	-4.59	-6.53	-4.87
S_LOC105603073	ID_138	0	-0.46	0.17	-4.26	-3.88	-3.77
S_MKRN3	ID_145	0	0.3	0.31	-2.42	-3.99	-2.61
S_LOC101107188	ID_146	0	0.43	0.19	-2.98	-3.79	-3.14
S_SCUBE3	ID_147	0	-0.09	-0.19	-3.68	-4.89	-3.24
S_PLAG1	ID_148	0	0.29	-0.12	-4.87	-5.49	-4.03
S_LOC105605404	ID_150	0	-0.21	-0.16	-3.55	-4.43	-3.4
S_LOC106991522	ID_152	0	1.03	0.83	-3.41	-3.4	-4.55
S_MIR374B	ID_154	0	0.74	0.77	-2.89	-3.51	-2.85
S_TRNAC-GCA	ID_156	0	0.01	-0.18	-3.5	-3	-2.96
S_LOC105607573	ID_157	0	0.28	0.46	-2.42	-3.52	-2.86
S_AFAP1	ID_160	0	1.04	0.95	-1.81	-3.53	-2.8
S_LOC106991509	ID_163	0	-0.62	-0.65	-7.27	-5.31	-4.65
S_LOC105616285	ID_165	0	0.16	1	-5.22	-3.1	-4.77
S_LOC101113832	ID_166	0	1.17	1.3	-3.16	-3.14	-3.29
S_LOC105606998	ID_174	0	-0.3	0.49	-2.73	-3.81	-3.83
S_TBX3	ID_177	0	-0.43	-0.05	-3.49	-2.62	-3.9
S_LOC105608520	ID_178	0	1.87	1.62	-2.01	-2.59	-2.15
S_KCNA2	ID_179	0	-1.11	0.64	-2.9	-4.2	-3.94
S_LOC101121082	ID_187	0	0.12	0.16	-3.78	-2.74	-4.23
S_LOC105611819	ID_204	0	0.22	0.97	-2.76	-4.61	-2.84
S_LOC105615254	ID_210	0	-1.3	0.51	-2.98	-5.1	-3.75
S_LOC106991537	ID_215	0	0.62	0.51	-2.73	-2.93	-2.28
S_IL9	ID_221	0	0.46	0.81	-2.71	-4.65	-3.68
S_LOC101102366	ID_222	0	0.07	0.27	-3.98	-4.6	-4.95
S_MKRN2OS	ID_231	0	0.85	0.96	-3.25	-4.19	-3.54
S_LOC105616721	ID_234	0	-0.46	-0.19	-3.99	-5.93	-3.69
S_ANKRD61	ID_244	0	0.24	-0.06	-5.93	-4.55	-5.89
S_LOC106991665	ID_259	0	-0.74	-0.39	-3.91	-3.53	-3.46
S_LOC105616505	ID_267	0	0.43	0.63	-5.66	-5.28	-5.63
S_SLC10A1	ID_270	0	-0.42	0.42	-3.76	-2.7	-4.05
S_LOC106990827	ID_271	0	-1.68	-0.18	-3.32	-5.19	-3.73
S_LOC105612857	ID_275	0	-0.11	-0.07	-4.68	-4.31	-4.07
S_LOC105606000	ID_276	0	-1.09	-0.02	-6.41	-4.44	-3.57
S_SEL1L2	ID_286	0	0.81	2.33	-3.34	-3.55	-3.31
S_LOC105607782	ID_300	0	-1.71	-0.31	-6.4	-5.02	-6.36
S_LOC106992038	ID_301	0	0.33	1.32	-2.56	-3.99	-3.01
S_NYAP2	ID_309	0	-0.4	0.59	-2.7	-3.49	-2.84
S_LOC105602357	ID_325	0	-0.2	-0.34	-4.57	-5.19	-3.54
S_SCGB1C1	ID_328	0	0.05	0.85	-2.76	-3.38	-2.99
S_KCNH1	ID_341	0	-0.83	-0.34	-4.66	-5.28	-4.63
S_LOC106991468	ID_349	0	0.19	1.97	-1.58	-3.14	-4.07
S_LOC105603578	ID_372	0	1.13	0.51	-3.68	-3.31	-3.65
S_LOC105603555	ID_394	0	0.35	0.76	-2.26	-2.69	-3.45
S_LOC106991997	ID_405	0	1.13	0.91	-1.72	-2.92	-3.27
S_SCN4B	ID_407	0	2.23	1.64	-2.07	-2.02	-1.55
S_LOC105609624	ID_428	0	-0.92	0.48	-5.34	-2.96	-5.31
S_LOC106990469	ID_431	0	0.47	0.4	-3.1	-4.31	-3.65
S_LOC106991150	ID_440	0	-0.8	-0.33	-3.59	-5.22	-2.98
S_GLRA1	ID_442	0	0.04	2.18	-3.06	-2.68	-2.28
S_LOC105604082	ID_446	0	-0.49	0.03	-5.13	-3.75	-3.1
S_LOC105615255	ID_454	0	0.15	0.97	-4.45	-3.07	-4.41
S_LOC106990402	ID_483	0	0.49	0.71	-2.96	-2.17	-3.51
S_LOC105612273	ID_491	0	-0.44	-0.36	-4.16	-3.2	-3.13
S_LOC101115808	ID_496	0	-0.45	0.37	-4.13	-2.17	-4.1
S_LOC101122710	ID_527	0	0.9	0.99	-2.4	-4.02	-1.78
S_LOC105610606	ID_567	0	-0.61	0.2	-4.77	-3.39	-2.74
S_LOC105614981	ID_588	0	0.46	0.83	-1.9	-3.85	-3.19
S_LOC105606030	ID_648	0	1.68	1.1	-3.23	-2.85	-3.19
S_LOC105605750	ID_693	0	0.36	0.97	-3.96	-2	-2.34
S_LOC101112122	ID_699	0	-0.82	2.66	-4.21	-3.02	-1.85
S_SPPL2C	ID_707	0	-1.26	0.24	-3.18	-2.81	-3.74
S_LOC105601984	ID_738	0	1.51	3.09	-1.64	-2.26	-1.02
S_STAP1	ID_803	0	-0.57	0.03	-3.16	-3.79	-3.13
S_LOC105608312	ID_855	0	-0.28	-0.16	-3.96	-2.58	-3.93
S_LOC105615734	ID_910	0	0.94	1.16	-2.96	-2.58	-1.93
Q_SLC24A2	ID_943	0	0.06	-0.35	-7.66	-6.92	-6.16
Q_-	ID_946;ID_960;ID_984;ID_985;ID_1003;ID_1013;ID_1014;ID_1016;ID_1022;ID_1025;ID_1038;ID_1040;ID_1046;ID_1069;ID_1080;ID_1088;ID_1096;ID_1106;ID_1114;ID_1115;ID_1116;ID_1119;ID_1140;ID_1144;ID_1147;ID_1150;ID_1165;ID_1181;ID_1182;ID_1191;ID_1192;ID_1193;ID_1194;ID_1195;ID_1196;ID_1218;ID_1231;ID_1270;ID_1278;ID_1284;ID_1289;ID_1323;ID_1324;ID_1330;ID_1333;ID_1345;ID_1346;ID_1351;ID_1356;ID_1359;ID_…	0	-0.03	-0.08	-3.53	-3.49	-2.92
Q_LRP6	ID_948	0	0.11	-0.06	-3.4	-3.67	-3.2
Q_SHROOM4	ID_950	0	0.12	-0.26	-5.5	-5.76	-4.84
Q_SH3TC2	ID_951	0	0.34	0.14	-3.8	-3.7	-3.43
Q_BMPR2	ID_952	0	0	-0.27	-5.88	-4.84	-4.73
Q_DOCK10	ID_953	0	0.28	0.08	-2.98	-3.26	-2.79
Q_SEMA7A	ID_954	0	-0.08	-0.01	-3.88	-4.28	-3.54
Q_CLMN	ID_955	0	0.45	-0.13	-4.78	-4.48	-4.06
Q_SORT1	ID_961	0	0.3	-0.02	-3.47	-3.71	-3.09
Q_TMEM245	ID_962	0	0.16	-0.06	-4.88	-4.66	-3.93
Q_LOC105606039	ID_965	0	0.39	0.35	-5.52	-5.95	-4.57
Q_NFASC	ID_967	0	0.12	-0.07	-4.32	-4.03	-3.41
Q_NEB	ID_968	0	0.01	-0.26	-5.27	-4.17	-4.21
Q_SOGA1	ID_969	0	0.06	-0.02	-6.25	-5.78	-4.59
Q_PEX5L	ID_972	0	-0.04	-0.38	-5.65	-4.34	-4.9
Q_ALDH1L2	ID_973	0	0.24	0.03	-4.78	-5.28	-3.98
Q_ANKRD44	ID_974	0	-0.13	-0.14	-4.3	-4.37	-3.5
Q_IGF1R	ID_976	0	0.19	-0.03	-3.25	-3.27	-2.76
Q_RGS5	ID_978	0	-0.3	-0.5	-6.68	-6.45	-5.11
Q_SEMA6A	ID_979	0	0.28	0.13	-2.89	-3.25	-2.62
Q_SORL1	ID_980	0	-0.22	-0.12	-3.18	-3.49	-2.83
Q_RAPGEF5	ID_982	0	0.52	0.32	-3.29	-2.67	-3.01
Q_FOXN2	ID_983	0	0.52	0.13	-4.7	-3.9	-3.85
Q_PLA2R1	ID_986	0	0.7	0.06	-3.76	-4.42	-3.64
Q_NDST1	ID_988	0	0.27	0.12	-3.47	-4.07	-3.1
Q_HIVEP3	ID_989	0	0.42	0.07	-4.34	-3.85	-3.8
Q_DDR2	ID_990	0	0.4	0.21	-4.52	-5.23	-3.81
Q_ST18	ID_992	0	0.44	-0.14	-4.33	-4.4	-3.53
Q_LRP1B	ID_996	0	-0.16	-0.28	-3.66	-3.46	-3.02
Q_TMEM178B	ID_998	0	0.74	0.58	-3.59	-3.59	-3.11
Q_CACNB4	ID_1001	0	0	0.05	-3.61	-3.16	-2.81
Q_LOC106991034	ID_1004	0	0.88	-0.14	-5.94	-5.01	-5.14
Q_TRPM6	ID_1006	0	0.09	0.09	-3.62	-3.47	-3.9
Q_ZNF182	ID_1007	0	0.05	-0.07	-3.37	-3.35	-2.85
Q_LOC105602913	ID_1008	0	0.26	0.16	-3.23	-2.98	-2.92
Q_CP	ID_1010	0	0.38	0.52	-3.26	-2.67	-2.72
Q_MOG	ID_1012	0	0.42	0.17	-3.42	-2.81	-2.65
Q_SEMA3G	ID_1017	0	0.14	0.01	-3.51	-4.07	-2.98
Q_CPM	ID_1018	0	0.23	0.18	-3.85	-3.15	-2.91
Q_NPC1	ID_1019	0	0.31	0.38	-4.14	-4.69	-3.34
Q_TMC7	ID_1021	0	0.27	0.25	-3.79	-2.98	-2.84
Q_WSB1	ID_1023	0	0.03	0.21	-3.04	-3.72	-2.77
Q_KCNJ10	ID_1024	0	0.12	0.05	-4.04	-4.32	-3.14
Q_ST6GAL1	ID_1026	0	-0.01	-0.33	-4.36	-5.28	-3.82
Q_UNC5B	ID_1027	0	0.21	0.13	-5.62	-5.63	-4.03
Q_P2RX7	ID_1028	0	0.1	-0.06	-4.81	-3.62	-3.58
Q_TNS1	ID_1029	0	0.55	0.32	-4.44	-4.82	-3.43
Q_PAG1	ID_1030	0	-0.37	-0.44	-4.44	-5.06	-3.81
Q_MYRF	ID_1031	0	0.42	0.26	-4.75	-5.26	-3.67
Q_SLC38A1	ID_1033	0	-0.41	-0.38	-4.57	-4.34	-3.49
Q_EN1	ID_1034	0	1.27	1.37	-7.38	-5.13	-7
Q_MYH11	ID_1036	0	-0.4	-0.07	-3.45	-4.18	-3.18
Q_PDE8A	ID_1041	0	0.39	-0.2	-3.5	-3.34	-2.79
Q_LOC105616742	ID_1042	0	0.16	0.12	-5.33	-4.85	-3.7
Q_HMBOX1	ID_1043	0	-0.13	-0.16	-3.89	-4.55	-3.32
Q_ZNF236	ID_1044	0	-0.3	-0.29	-4.5	-3.76	-3.45
Q_LOC106991533	ID_1045	0	-0.16	-0.17	-4.03	-5.1	-3.6
Q_KIAA0226L	ID_1047	0	-0.59	-0.22	-3.4	-3.75	-3.1
Q_LOC105608127	ID_1049	0	-0.14	-0.61	-6.22	-5.48	-4.72
Q_UGT8	ID_1051	0	0.65	0.52	-5.44	-5.16	-3.78
Q_TANC2	ID_1052	0	-0.02	-0.32	-3.87	-4.29	-3.15
Q_BBX	ID_1053	0	0.04	-0.07	-3.57	-3.99	-2.88
Q_ABCA2	ID_1056	0	0.33	0.09	-4.54	-5.01	-3.48
Q_SLC18A2	ID_1058	0	1.15	1.34	-3.79	-5.23	-3.92
Q_FAM135A	ID_1060	0	0.06	-0.09	-3.85	-3.98	-2.92
Q_CSMD2	ID_1062	0	0.18	-0.03	-5.65	-5.48	-3.89
Q_KSR1	ID_1063	0	0.43	0.3	-3.01	-3.05	-2.42
Q_MDM4	ID_1066	0	0.2	-0.2	-4.14	-3.49	-3.24
Q_NYAP2	ID_1067	0	0.15	0.21	-3.89	-3.77	-2.99
Q_ABL2	ID_1071	0	0.15	0.12	-3.63	-4.42	-3.05
Q_EBF1	ID_1074	0	0.14	0.18	-4.51	-5.8	-4.19
Q_CRYBG3	ID_1077	0	0.54	-0.09	-3.18	-3.56	-2.72
Q_ATP8A1	ID_1078	0	-0.1	-0.14	-3.67	-3.83	-2.78
Q_ERBB4	ID_1085	0	0.26	0.28	-3.76	-2.84	-2.69
Q_RALGPS1	ID_1086	0	0.24	-0.08	-3.7	-3.58	-2.69
Q_DCC	ID_1090	0	0.21	0.25	-3.39	-3.61	-2.56
Q_ANKRD52	ID_1091	0	0	0.05	-4.39	-5.07	-3.4
Q_HSPG2	ID_1092	0	0.2	0.03	-3.45	-3.1	-2.46
Q_LAMC3	ID_1093	0	-0.28	0.08	-2.82	-3.73	-3
Q_TET1	ID_1098	0	0.24	0.14	-4.19	-3.76	-2.98
Q_YEATS2	ID_1099	0	0.25	0.16	-3.59	-3.68	-2.62
Q_LOC105611819	ID_1107	0	-0.07	0.29	-3.54	-4.25	-3.55
Q_LOC105616111	ID_1108	0	0.2	0.22	-3.83	-4.61	-3.05
Q_SLC6A12	ID_1111	0	-0.3	-0.23	-3.82	-5.4	-3.77
Q_SYNJ2	ID_1112	0	-0.11	-0.24	-5.69	-4.02	-3.8
Q_FBXO30	ID_1113	0	0.05	0.12	-4.04	-3.22	-2.88
Q_LOC101106609	ID_1117	0	0.33	0.24	-5.2	-6.08	-3.75
Q_MYO1D	ID_1118	0	0.35	0.35	-3.69	-3.79	-2.66
Q_RGS8	ID_1121	0	-0.06	0.06	-4.19	-4.97	-3.28
Q_RREB1	ID_1128	0	-0.46	-0.3	-3.44	-3.85	-3.23
Q_LGI3	ID_1129	0	0.28	0.15	-3.81	-4.08	-2.78
Q_SH2B3	ID_1131	0	-0.06	-0.28	-3.27	-3.71	-2.78
Q_PDPK1	ID_1133	0	-0.17	-0.2	-3.61	-3.9	-2.81
Q_LPCAT2	ID_1134	0	0.64	0.32	-4.13	-3.83	-2.86
Q_LOC101109964	ID_1135	0	0.37	-0.03	-3.94	-3.33	-3.46
Q_RBMS3	ID_1137	0	-0.4	-0.23	-3.7	-4.4	-3.4
Q_MYBPH	ID_1141	0	0.33	0.29	-3.53	-3.77	-2.56
Q_LOC105605995	ID_1142	0	0.6	0.44	-4.62	-5.69	-3.71
Q_AGL	ID_1145	0	-0.28	-0.2	-4.49	-5.38	-3.53
Q_DOK6	ID_1149	0	-0.53	-0.23	-4.51	-4.5	-3.34
Q_STXBP5L	ID_1151	0	-0.39	-0.57	-4.31	-4.28	-3.46
Q_ADAMTS4	ID_1153	0	0.61	0.59	-3.46	-3.22	-2.39
Q_CPLX2	ID_1156	0	0.46	0.53	-3.73	-3.39	-2.48
Q_LOC105604630	ID_1157	0	0.11	-0.02	-3.52	-3.36	-2.51
Q_ARHGAP42	ID_1163	0	0.04	0.08	-4.01	-4.32	-2.96
Q_PLEKHH1	ID_1164	0	0.25	0.15	-3.82	-2.71	-4.09
Q_LOC105611327	ID_1169	0	0.19	-0.26	-5.03	-4.51	-4.42
Q_LCORL	ID_1171	0	0.34	0.06	-4.01	-3.6	-2.89
Q_LOC101121333	ID_1172	0	0.08	0.3	-3.61	-4.42	-3.44
Q_ZCCHC24	ID_1174	0	0.26	0.09	-3.92	-3.99	-2.82
Q_MCC	ID_1175	0	0.09	0.24	-3.43	-3.11	-2.38
Q_LOC101108953	ID_1180	0	-0.36	-0.16	-3.56	-3.63	-3.17
Q_PADI2	ID_1183	0	0.15	0.35	-5.26	-7.08	-4.12
Q_ZBTB7A	ID_1186	0	-0.36	-0.25	-3.59	-4.55	-3.07
Q_SETD1B	ID_1187	0	0.18	0.04	-3.46	-4.11	-2.68
Q_CSMD1	ID_1197	0	0.18	-0.04	-3.66	-4.57	-2.9
Q_EBF2	ID_1198	0	-0.38	-0.22	-3.97	-5.62	-3.75
Q_NIPA1	ID_1199	0	0.34	0.21	-4.83	-3.86	-2.97
Q_FA2H	ID_1200	0	0.65	0.7	-2.67	-3.24	-2.17
Q_MKRN3	ID_1203	0	0.86	0.44	-4.13	-5.2	-4.33
Q_EN2	ID_1204	0	1.2	1.68	-7.92	-7.99	-8.12
Q_LOC101108756	ID_1206	0	0.05	0.27	-3.68	-3.94	-4.07
Q_SLC6A3	ID_1213	0	1.75	2.63	-5.55	-7.1	-6.94
Q_CMTM4	ID_1219	0	0.26	0.12	-3.52	-5.17	-3.3
Q_SLC36A1	ID_1226	0	0.03	-0.01	-4.53	-3.7	-2.83
Q_LOC105604169	ID_1230	0	-0.1	0.23	-5.13	-4.79	-4.11
Q_B3GNTL1	ID_1232	0	-0.12	-0.17	-3.25	-3.22	-2.93
Q_SPEN	ID_1233	0	-0.04	-0.03	-3.51	-3.95	-2.55
Q_RAD54L2	ID_1238	0	-0.07	-0.28	-4.45	-3.27	-2.91
Q_USP45	ID_1239	0	0	0.21	-3.79	-4.53	-3.28
Q_GRIK3	ID_1241	0	-0.12	0.21	-5.39	-7.04	-3.98
Q_ZNF483	ID_1242	0	0.06	-0.17	-3.95	-6.39	-3.85
Q_EMILIN2	ID_1244	0	1.12	1.14	-3.27	-3.41	-2.54
Q_TRABD2B	ID_1246	0	0.29	0.47	-4.94	-3.79	-3.92
Q_TP53INP2	ID_1248	0	0.56	0.52	-3.78	-4.27	-2.62
Q_LOC101112306	ID_1249	0	-0.07	0.36	-3.87	-4.78	-2.93
Q_HIF3A	ID_1250	0	-0.05	-0.12	-3.86	-5.37	-3.23
Q_ELMSAN1	ID_1252	0	-0.15	-0.14	-3.76	-4.23	-2.74
Q_PLN	ID_1253	0	-0.27	0.06	-2.74	-4.07	-3.11
Q_LOC101113077	ID_1262	0	1.84	1.63	-3.49	-2.39	-2.64
Q_NR1D2	ID_1271	0	-0.06	0	-3.39	-3.71	-2.38
Q_GABPB2	ID_1272	0	0.17	-0.05	-3.04	-3.96	-2.66
Q_LOC105603495	ID_1280	0	-0.23	-0.2	-4.36	-4.75	-3.71
Q_PSD3	ID_1288	0	0.12	-0.14	-3.05	-4.35	-2.72
Q_KLK6	ID_1291	0	0.92	0.65	-2.81	-2.32	-3.9
Q_LOC105612922	ID_1294	0	-0.06	-0.01	-3.52	-2.85	-3.57
Q_FNIP2	ID_1303	0	-0.26	-0.09	-5.06	-5.71	-3.84
Q_COL5A1	ID_1305	0	0.23	0.19	-3.13	-4.55	-2.68
Q_LOC105603597	ID_1306	0	0.69	0.37	-6.58	-3.48	-5.19
Q_CHRNA6	ID_1309	0	2.33	2.79	-2.72	-3.48	-2.61
Q_LOC105605942	ID_1312	0	0.68	0.57	-6.21	-4.69	-4.08
Q_SLC38A8	ID_1317	0	0.35	0.37	-3.87	-2.75	-2.71
Q_GLI3	ID_1321	0	-0.07	0.05	-3.97	-3.92	-2.58
Q_NDRG1	ID_1326	0	0.12	0.4	-3.21	-3.91	-2.28
Q_KANK4	ID_1327	0	-0.02	0.51	-3.3	-4.13	-2.53
Q_BVES	ID_1334	0	0.77	0.76	-2.6	-2.17	-2.8
Q_C15H11ORF42	ID_1335	0	-0.25	-0.08	-5.22	-4.88	-3.31
Q_LOC101111293	ID_1349	0	-0.16	-0.08	-4.04	-3.85	-3.4
Q_LOC101117707	ID_1353	0	-0.18	0.19	-3.95	-4.34	-3.66
Q_LOC105613322	ID_1377	0	-0.09	0.18	-3.77	-3.84	-2.69
Q_SYDE2	ID_1382	0	0.57	0.46	-3.31	-3.38	-2.73
Q_FAM53B	ID_1383	0	0.26	0.42	-3.46	-3.62	-2.14
Q_CACNA1A	ID_1387	0	-0.45	-0.27	-3.61	-4.69	-2.77
Q_HOXA1	ID_1396	0	0.21	0.68	-3.72	-3.31	-4.66
Q_LOC101118128	ID_1397	0	-0.12	0.11	-4.14	-6.21	-4.34
Q_GLRA3	ID_1402	0	0.38	0.49	-3.47	-3.84	-2.21
Q_LOC101109765	ID_1403	0	0.33	0.1	-2.93	-3.59	-3.13
Q_TRNAG-CCC	ID_1405	0	0.44	0.28	-6.04	-3.53	-3.44
Q_LOC105616544	ID_1416	0	0.38	0.13	-4.34	-3.67	-3.32
Q_LOC105603471	ID_1423	0	0.39	0.35	-2.5	-3.15	-2.96
Q_ANKRD34C	ID_1425	0	0.92	0.96	-3.57	-4.22	-2.55
Q_LOC105602261	ID_1428	0	0.61	0.09	-4.07	-2.56	-3.14
Q_LOC105616702	ID_1437	0	0.16	0.33	-3.24	-3.83	-2.31
Q_LOC105605855	ID_1440	0	0.77	1.43	-4.73	-5.8	-3.61
Q_RET	ID_1446	0	1.31	1.85	-1.94	-2.02	-1.48
Q_MIR374B	ID_1450	0	0.54	0.63	-2.62	-2.56	-3.15
Q_LOC105610416	ID_1455	0	-0.46	-0.18	-3.21	-4.72	-2.8
Q_LOC105606989	ID_1474	0	0.11	0.3	-4.64	-3.49	-2.62
Q_PITX3	ID_1482	0	1.91	2.61	-2.29	-2.59	-2.6
Q_CEP135	ID_1485	0	-0.44	-0.25	-4.19	-3.94	-3.39
Q_LOC106991452	ID_1495	0	0.11	0.4	-4.06	-4.55	-2.68
Q_LOC101116523	ID_1509	0	-0.63	0.27	-3.64	-4.29	-3.42
Q_PAX5	ID_1513	0	1.07	1.12	-2.38	-2.6	-2.73
Q_METTL4	ID_1518	0	0.64	0.5	-2.63	-2.89	-3.24
Q_PPEF2	ID_1521	0	0.31	0.09	-3.99	-5.65	-4.19
Q_POU3F4	ID_1541	0	0.46	0.54	-3.16	-4.45	-2.36
Q_LOC106991679	ID_1552	0	-0.01	-0.21	-5.68	-4.75	-4.88
Q_MYBPC1	ID_1553	0	1.05	1.73	-4.87	-4.52	-2.26
Q_LOC105604955	ID_1561	0	1.04	1.12	-2.83	-3.64	-3.35
Q_ADAMTS20	ID_1566	0	1.26	0.86	-2.81	-1.7	-2.38
Q_LOC106991537	ID_1570	0	0.24	0.47	-4.12	-2.97	-2.44
Q_TH	ID_1571	0	1.85	2.26	-1.67	-1.06	-1.78
Q_ALDH1A1	ID_1580	0	2.28	2.34	-2.8	-4.92	-3.52
Q_LOC101122341	ID_1585	0	1.13	1.62	-2.46	-4.2	-1.95
Q_LOC101107188	ID_1589	0	0.27	0.34	-3.86	-3.19	-2.64
Q_LOC105604562	ID_1592	0	-0.38	-0.08	-3.7	-4.77	-3.32
Q_LOC105605661	ID_1595	0	-0.38	-0.42	-4.86	-3.93	-3.26
Q_TRPC6	ID_1610	0	1.8	1.74	-1.82	-2.23	-1.51
Q_LOC105603451	ID_1663	0	-1.28	-0.08	-3.92	-3.99	-3.63
Q_LOC106991595	ID_1669	0	-0.33	-0.28	-3.31	-3.7	-3.02
Q_ASB4	ID_1671	0	2.32	2.6	-1.95	-1.33	-1.05
Q_LOC101112434	ID_1677	0	0.81	1.39	-2.54	-1.51	-3.68
Q_LOC105603946	ID_1678	0	0.87	0.76	-3.84	-3.33	-2.72
Q_TBX2	ID_1692	0	-0.3	-0.34	-5.41	-3.9	-3.61
Q_SLC6A5	ID_1717	0	1.39	1.75	-1.91	-2.83	-5.28
Q_LOC105608607	ID_1720	0	0.59	1.52	-2.58	-2.65	-1.69
Q_LOC106992038	ID_1748	0	-0.43	0.05	-3.32	-4.39	-2.94
Q_FLT4	ID_1778	0	0.62	1.14	-2.15	-4.81	-1.88
Q_LOC105611167	ID_1789	0	0.34	-0.11	-3.8	-4.87	-3.41
Q_LOC106991032	ID_1828	0	0.72	0.43	-3.44	-2.93	-3.06
Q_RSPO2	ID_1843	0	1.55	2.19	-1.92	-4.36	-1.12
Q_LOC101119591	ID_1877	0	1.41	1.51	-4.8	-1.28	-4
Q_PROKR2	ID_1983	0	0.87	1.01	-2.53	-1.87	-3.32
Q_LOC105602951	ID_2019	0	-0.94	-0.36	-4.04	-3.11	-3.24
Q_LOC106990153	ID_2033	0	2.89	2.75	-1.26	-1.33	-0.87
Q_LOC105615369	ID_2063	0	0.25	0.68	-3.12	-2.19	-4.32
Q_LOC105606895	ID_2067	0	-0.02	-0.07	-2.86	-4.51	-2.64
Q_ARSJ	ID_2272	0	-0.25	0.33	-2.88	-3.95	-2.5
Q_LOC101118066	ID_2304	0	1.08	3.13	-0.97	-3.04	-1.17
Q_LOC105603879	ID_2317	0	0.45	2.02	-3.26	-1.74	-1.87
Q_GXYLT2	ID_2531	0	-0.86	0.48	-3.5	-2.57	-3.7
Q_LCT	ID_2541	0	0.75	0.89	-1.8	-2.87	-3
C_SCN9A	ID_2595	0	0.74	0.4	-4.23	-3.88	-4.53
C_TRHR	ID_2597	0	-0.13	-0.25	-3.6	-3.4	-2.92
C_DNAH7	ID_2601	0	-0.53	-0.36	-3.45	-3.48	-3.13
C_UBN2	ID_2606	0	-0.24	-0.54	-4.51	-4.44	-3.49
C_LOC105605560	ID_2608	0	0.05	0.51	-5.97	-5.86	-4.66
C_PLCXD3	ID_2610	0	0.64	0.43	-3.04	-2.89	-3.06
C_PHC3	ID_2636	0	-0.19	-0.41	-3.42	-4.01	-2.77
C_CHML	ID_2638	0	-0.88	-0.26	-3.7	-3.67	-3.14
C_LOC106991537	ID_2660	0	-0.64	-0.71	-5.31	-4.52	-3.98
C_LOC105602261	ID_2668	0	0.02	-0.17	-3.64	-4.4	-3.08
C_LRGUK	ID_2680	0	0.23	0.07	-3.7	-3.58	-3.49
C_GRM7	ID_2691	0	-0.26	0.7	-3.96	-2.39	-4.24
C_PR	ID_2699	0	0.11	0.14	-3.53	-3.42	-3.33
C_LOC105602262	ID_2714	0	0.28	-0.14	-4.18	-5.07	-3.53
C_LOC106990316	ID_2728	0	0.01	0.3	-2.81	-3.58	-2.73
C_LOC105605855	ID_2748	0	0.16	0.95	-3.75	-2.64	-3.58
C_LOC106990526	ID_2749	0	0.05	0.24	-4.12	-2.42	-3.1
C_LOC105607573	ID_2750	0	-0.05	0.47	-5.71	-4.01	-3.54
C_ZC3H12B	ID_2752	0	0.25	0	-4.11	-4.58	-3.53
C_KCNH5	ID_2764	0	0.36	0.51	-3.83	-5.3	-4.57
C_LOC105607669	ID_2771	0	0.45	0.45	-3.46	-3.76	-2.81
C_LOC105605854	ID_2804	0	0.78	0.58	-2.61	-2.5	-3.03
C_LOC101115820	ID_2815	0	-2.15	-0.8	-4.74	-3.82	-4.57
C_LOC105603471	ID_2820	0	-0.19	0.36	-4.12	-5.01	-3.69
C_LOC105607297	ID_2840	0	-0.5	-0.15	-4.36	-3.25	-3.93
C_LOC105616516	ID_2846	0	-0.64	-0.41	-4.43	-5.32	-3.58
C_ZNF891	ID_2849	0	-0.92	0.28	-3.82	-5.71	-2.52
C_LOC105616880	ID_2857	0	-1.02	-0.46	-4.3	-4.19	-2.87
C_ANKAR	ID_2870	0	0.89	0.8	-4.41	-2.72	-2.98
C_LOC106990454	ID_2987	0	0.01	-0.19	-4.44	-3.33	-3.6
C_GATA2	ID_3021	0	0.5	1.08	-2.26	-2.73	-4
C_LOC105607421	ID_3102	0	-0.84	0.45	-4.1	-3.99	-3.25
C_LOC106990153	ID_3111	0	0.85	0.53	-2.64	-2.53	-2.8
C_TRNAY-GUA	ID_3130	0	0.42	0.15	-2.79	-3.68	-2.95
C_LOC101108024	ID_3144	0	-1.02	0.92	-3.89	-2.78	-4.04
C_LOC105604300	ID_3205	0	-0.09	0.15	-3.84	-2.15	-4
C_LOC106991775	ID_3208	0	0.97	0.73	-3.06	-2.95	-3.21
C_C1H1ORF146	ID_3231	0	-0.64	-0.51	-4.06	-3.95	-3.21
C_LOC106991543	ID_3273	0	0.35	0.7	-3.14	-3.03	-3.29
L_KIF21B	ID_3331	0	-0.79	-0.05	-5.18	-4.77	-5.02
L_UGGT1	ID_3339	0	0.17	0.34	-3.39	-3.01	-2.88
L_PTPRB	ID_3348	0	-0.01	0.55	-3.27	-3.89	-3.14
L_EFR3B	ID_3352	0	-0.43	-0.15	-5.82	-4.14	-5.06
L_CXHXORF36	ID_3353	0	0.31	1.38	-3.88	-4.26	-3.85
L_SCD	ID_3364	0	1.31	0.87	-4.46	-3.81	-3.17
L_SOGA1	ID_3366	0	0.11	-0.25	-4.3	-3.2	-3.63
L_ZNF469	ID_3368	0	-0.05	0.15	-4.32	-3.14	-3.4
L_ST3GAL1	ID_3379	0	0.01	0.53	-3.48	-2.89	-2.65
L_BMPR2	ID_3381	0	0.26	0.45	-3.43	-2.77	-2.53
L_LOC105606369	ID_3394	0	0.13	0.84	-3.68	-4.22	-5.35
L_MMRN2	ID_3407	0	-0.17	0.68	-2.76	-3.59	-2.77
L_C18H14ORF132	ID_3410	0	-0.39	0.1	-4.98	-3.91	-5.19
L_LOC101106609	ID_3418	0	0.03	0.39	-3.29	-3.19	-2.46
L_EFNB2	ID_3433	0	-0.06	0.92	-3.28	-2.68	-3.33
L_SORL1	ID_3442	0	0.72	0.97	-2.93	-2.19	-2.14
L_SEMA7A	ID_3445	0	1.02	0.71	-4.94	-2.8	-3.85
L_CLSTN2	ID_3446	0	0.08	1.22	-3.46	-3.11	-2.66
L_LRRC32	ID_3448	0	0.03	0.76	-3.01	-2.63	-3.91
L_PAPSS2	ID_3452	0	-0.37	-0.11	-4.69	-3.16	-3.21
L_DHCR24	ID_3458	0	0.12	1.1	-4.19	-3.32	-2.61
L_CSF2RB	ID_3464	0	-0.31	1.23	-4.03	-3.67	-2.98
L_CD93	ID_3465	0	0.11	1.83	-3	-3.18	-4.07
L_HSPG2	ID_3468	0	0.22	0.36	-3.43	-2.18	-3.29
L_PEG3	ID_3472	0	-0.29	0.89	-3.3	-2.64	-3.95
L_ADAMTS12	ID_3481	0	-0.03	0.79	-3.53	-3.12	-5.44
L_LOC101116390	ID_3484	0	0.03	1.03	-3.17	-2.55	-2.79
L_LOC101115805	ID_3488	0	0.39	1.97	-3.21	-2.43	-3.08
L_PAG1	ID_3489	0	1.35	0.71	-3.06	-2.27	-2.31
L_LOC101122142	ID_3495	0	0.9	3.57	-4.18	-4.69	-3.24
L_APLNR	ID_3500	0	0.37	2.15	-3.07	-3.86	-3.41
L_ADGRF5	ID_3508	0	-0.42	1.01	-2.58	-3.12	-2.71
L_LOC106991846	ID_3517	0	1.53	1.37	-3.58	-3.51	-3.38
L_HS2ST1	ID_3519	0	0.14	0.93	-3.47	-2.42	-2.33
L_PLCXD3	ID_3522	0	0.72	1.86	-2.89	-2.4	-2.58
L_GPR21	ID_3523	0	0.35	0.38	-3.11	-2.91	-3.33
L_RAPH1	ID_3524	0	-0.4	0.97	-3.64	-2.83	-2.57
L_SLC7A5	ID_3525	0	-0.75	0.4	-4.69	-2.91	-3.64
L_CMKLR1	ID_3526	0	0.82	3.06	-3.45	-3.6	-2.78
L_SLCO2A1	ID_3542	0	0.33	2.26	-2.52	-2.8	-3.14
L_LOC105613322	ID_3548	0	-0.58	0.45	-3.98	-3.49	-2.66
L_PEG10	ID_3549	0	0.32	1.2	-3.68	-2.32	-2.31
L_COL4A1	ID_3551	0	0.34	2.05	-2.6	-2.78	-2.27
L_LOC105602103	ID_3557	0	-0.34	0.72	-4.12	-3.23	-3.24
L_SHANK3	ID_3576	0	0.31	1.59	-2.44	-2.17	-2.35
L_COL11A1	ID_3588	0	0.33	1.67	-2.47	-2.12	-2.05
L_TMPPE	ID_3603	0	0.81	1.57	-3.38	-2.09	-4.05
L_CD300LG	ID_3607	0	-0.91	0.28	-4.37	-2.92	-3.47
L_CDH5	ID_3612	0	-0.19	1.45	-2.4	-3.43	-2.36
L_LOC101122718	ID_3614	0	0.74	1.41	-3.68	-1.88	-2.72
L_EXOC3L2	ID_3635	0	0.67	2.48	-2.82	-3.7	-2.08
L_ESAM	ID_3643	0	-0.02	1.63	-2.11	-2.56	-2.93
L_ST8SIA5	ID_3644	0	0.58	2.12	-6.02	-3.76	-2.44
L_LOC101121333	ID_3662	0	-0.01	1	-3.16	-2.88	-2.22
L_LOC101105809	ID_3666	0	-0.08	1.92	-3.07	-2.99	-3.28
L_LOC105611475	ID_3670	0	0.49	0.51	-4.04	-2.71	-2.62
L_B4GALT5	ID_3686	0	-0.26	1.47	-2.9	-2	-2.56
L_PLXNA4	ID_3694	0	-1.9	0.41	-3.19	-3.94	-3.25
L_LOC101110133	ID_3713	0	-0.37	1.18	-4.5	-2.75	-4.88
L_VEGFA	ID_3714	0	0.66	1.99	-2.5	-1.49	-2.11
L_CUBN	ID_3719	0	0.49	1.36	-3.14	-3.13	-2.26
L_CPM	ID_3721	0	-0.73	2.56	-2.97	-3.48	-2.55
L_LOC105605995	ID_3726	0	-0.07	0.72	-4.02	-2.36	-3.81
L_LOC105607573	ID_3732	0	0.06	0.69	-4.59	-2.97	-2.27
L_GALNT10	ID_3733	0	-0.09	1.8	-2.5	-1.89	-2.4
L_PPARGC1B	ID_3738	0	0.81	2.33	-2.14	-1.64	-1.68
L_FOXF1	ID_3740	0	-0.55	0.96	-2.76	-2.69	-3.34
L_LOC106990905	ID_3761	0	0.76	1.2	-3.27	-2.78	-3.65
L_SH3TC2	ID_3762	0	0.49	1.8	-4.44	-2.37	-2.91
L_KCNK3	ID_3773	0	-0.2	2.08	-3.03	-2.76	-3.05
L_LOC101115564	ID_3779	0	0.45	3.04	-3.07	-3.9	-3.45
L_LIMD1	ID_3797	0	0.09	2.15	-2.47	-1.76	-2.14
L_LOC101121082	ID_3809	0	0.46	1.22	-4.38	-1.97	-2.76
L_TAF4B	ID_3811	0	-0.41	1.44	-3.26	-2.27	-2.03
L_AIF1L	ID_3826	0	0.36	2.69	-2.25	-1.85	-1.57
L_STXBP5L	ID_3828	0	-1.76	-0.01	-4.2	-3.17	-3.26
L_PLVAP	ID_3830	0	0.42	3.34	-2.14	-2.04	-1.78
L_COL5A1	ID_3843	0	0.61	2.36	-2.63	-1.15	-2.63
L_SUSD1	ID_3846	0	0.56	3.21	-1.73	-2.09	-1.9
L_GLDN	ID_3860	0	2.09	5.89	-4.55	-3.99	-2.02
L_LOC105610726	ID_3872	0	1.3	0.68	-4.36	-3.03	-4.16
L_PRKX	ID_3884	0	-0.41	2.32	-3.29	-1.72	-2.48
L_GRHL1	ID_3885	0	-0.55	0.99	-4	-4.91	-2.05
L_NOVA2	ID_3892	0	-0.14	1.1	-2.54	-2.2	-3.75
L_RNF128	ID_3905	0	1.04	2.9	-1.78	-1.34	-0.91
L_PLAU	ID_3906	0	0.64	3.53	-1.53	-1.91	-1.16
L_SLCO4A1	ID_3907	0	0.46	3.5	-2.78	-4.61	-1.84
L_RUNX2	ID_3908	0	-2.53	0.95	-3.6	-2.74	-3.69
L_LOC101115614	ID_3910	0	0.1	2.69	-2.09	-1.8	-1.39
L_TMEM229B	ID_3911	0	-0.34	2.58	-2.84	-3.01	-1.36
L_SYT7	ID_3919	0	0	2.94	-1.97	-5.03	-3.57
L_LOC101112356	ID_3924	0	-1.15	3.94	-3.25	-3.5	-2.46
L_COL15A1	ID_3932	0	0.88	3.28	-1.2	-1.52	-1.02
L_TFR2	ID_3955	0	-0.7	3.38	-1.74	-2.37	-1.62
L_LOC105616620	ID_3963	0	0.77	0.51	-3.82	-1.9	-3.03
L_TMEM200A	ID_3972	0	0.76	2.56	-2.04	-2.63	-0.72
L_DCBLD2	ID_3976	0	0.39	2.89	-1.42	-1.18	-1.33
L_CA12	ID_3977	0	0.46	2.89	-3.78	-1.44	-4.57
L_GPR4	ID_3979	0	0.24	2.89	-1.34	-3.03	-1.92
L_SLC17A9	ID_3996	0	1.24	4.29	-1.1	-0.6	-0.96
L_DPF3	ID_4000	0	-1.38	1.14	-6.83	-3.38	-2.48
L_DOC2B	ID_4005	0	-0.41	2.4	-2.25	-2.07	-1.44
L_CPNE4	ID_4007	0	-0.86	1.99	-2.57	-2.28	-2.02
L_SLC6A17	ID_4008	0	0.8	3.65	-3.15	-1.82	-0.83
L_SLC6A6	ID_4024	0	-0.51	3.07	-2.17	-1.49	-1.25
L_FHOD3	ID_4033	0	-0.13	2.89	-2.43	-0.96	-1.84
L_MAP7D2	ID_4045	0	-0.81	0.94	-4.72	-4.72	-1.73
L_SLC3A1	ID_4050	0	-1.2	3.76	-1.98	-2.24	-2.1
L_LOC105615810	ID_4062	0	0.17	0.45	-4.07	-3.32	-3.86
L_LOC101121500	ID_4065	0	0.28	1.45	-2.66	-1.92	-3.05
L_LOC105602134	ID_4067	0	1.51	1.22	-1.69	-2.94	-3.49
L_LIX1	ID_4078	0	1.1	3.33	-2.85	-0.78	-3.65
L_LOC105606000	ID_4112	0	0.67	1.05	-4.07	-1.73	-3.86
L_NPY5R	ID_4125	0	-1.04	3.49	-1.9	-2.57	-0.76
L_TP53INP2	ID_4131	0	0.04	3.43	-2.07	-2.32	-2.86
L_LOC105615065	ID_4150	0	0.41	0.56	-4.07	-2.32	-2.28
L_ADGRB1	ID_4197	0	1.37	3.99	-0.17	-0.08	-1.04
L_LOC105613972	ID_4204	0	0.61	1.21	-3.41	-2.08	-3.21
L_LOC105610031	ID_4240	0	-1.19	2.12	-3.78	-2.03	-3.57
L_STAC	ID_4244	0	1.52	4.36	0.39	-0.07	-0.86
L_CDHR5	ID_4252	0	0.66	3.71	-1.25	-1.33	0.04
L_LOC101112919	ID_4257	0	-1.36	1.54	-2.31	-2.56	-3.1
L_LOC105605056	ID_4261	0	-0.24	2.58	-1.93	-1.59	-1.4
L_LOC105607235	ID_4269	0	-0.31	4.01	-0.83	-2.66	-2.21
L_LOC105616123	ID_4276	0	0.34	3.12	-1.28	-0.69	-2.4
L_GRIN2C	ID_4291	0	1.17	4.08	-0.83	-0.66	-0.63

## Sheet: 24
The DEGs contained in Cluster 24
name	SPOT	E_1	E_2	E_3	F_1	F_2	F_3
S_AANAT	ID_55	0	-0.22	0.4	4.08	2.98	3.33
S_RBP1	ID_72	0	0.12	0.43	3.42	3.71	2.57
S_NT5C	ID_76	0	-0.43	0.04	2.98	3.34	2.42
S_LOC105610139	ID_197	0	-0.18	-1.33	2.95	3.55	2.15
S_MESP2	ID_205	0	0.3	-0.71	3.78	3.11	1.67
S_CRABP1	ID_206	0	0.91	0.09	4.75	3.93	2.69
S_SNCG	ID_217	0	0.43	0.07	5.4	3.8	2.57
S_LOC101123148	ID_233	0	0.36	0.43	4.67	3.59	3.9
S_LOC101102683	ID_248	0	0.78	-0.03	4.03	4.26	2.82
S_BFSP2	ID_294	0	0.01	0.09	2.94	3.86	1.72
S_TAC3	ID_365	0	0.75	1.04	5.72	3.96	2.06
S_LOC101109336	ID_389	0	0.75	-0.84	3.84	3.68	2.39
S_LOC101107984	ID_412	0	0.72	-2.16	4.7	3.5	2.39
S_LOC101108797	ID_414	0	0.72	0.43	5.65	4.65	0.66
S_NRN1	ID_427	0	1.36	1.43	5.37	3.22	3.39
S_ND3	ID_450	0	0.49	-0.44	4.14	1.42	4.33
S_LOC101105437	ID_471	0	-1.25	1.02	6.58	4.97	2.07
S_LOC101108414	ID_472	0	-0.13	1.97	5.57	4.38	3.3
S_LOC101102982	ID_493	0	-0.54	-0.25	4.27	2.55	0.51
S_TAC1	ID_505	0	1.29	0.38	7.75	4.65	2.62
S_LOC101119572	ID_562	0	0.19	-1.84	3.36	2.55	2.72
S_ADCYAP1	ID_642	0	0.55	-1.16	4.64	0.42	2.88
S_LOC101108033	ID_651	0	0.77	-0.01	4.6	3.05	1.3
S_LOC101106386	ID_826	0	0.87	1.75	5.31	4.2	2.72
S_LOC105611883	ID_869	0	1.46	0.16	5.4	3.91	1.98
S_SLC6A7	ID_870	0	-1.71	-0.42	3.94	1.96	1.13
S_LOC101116593	ID_889	0	-0.87	-0.09	4.24	2.47	-0.44
Q_RESP18	ID_940	0	0.18	0.26	3.62	3.75	3.54
Q_HCRT	ID_941	0	1.67	1.04	11.78	11.36	11.37
Q_HIPK4	ID_944	0	-0.34	-0.05	3	2.86	3.02
Q_CCK	ID_987	0	0.42	0.35	4.17	3.66	3.79
Q_TAC3	ID_1032	0	0.4	-0.87	9.71	7.55	7.94
Q_TTC9B	ID_1035	0	-0.04	0.25	3.2	3.71	2.89
Q_LOC105615642	ID_1050	0	-0.27	-0.19	3.31	3.29	2.73
Q_C11H17ORF97	ID_1054	0	0.35	1.13	5.11	5.31	4.43
Q_ROPN1L	ID_1059	0	-0.18	0.65	3.71	3.65	3.21
Q_C1H1ORF194	ID_1075	0	-0.2	-0.67	3.57	4.15	3.44
Q_NPY	ID_1079	0	-0.72	-0.72	4.78	3.34	4.77
Q_LHX2	ID_1081	0	-1.33	-0.28	8.65	7.66	7.48
Q_MT3	ID_1082	0	-0.45	-0.39	3	3.17	2.22
Q_AK7	ID_1083	0	-0.48	0.09	3.66	4.1	2.99
Q_SST	ID_1084	0	-1.32	-1.75	3.88	3.58	4
Q_BFSP2	ID_1087	0	-0.19	-0.49	2.93	3.58	2.56
Q_FAM159B	ID_1100	0	-0.01	0.3	4.27	4.06	4.26
Q_LOC101102982	ID_1102	0	-2.79	-1.42	6.96	5.69	5.01
Q_DDN	ID_1105	0	-1.13	-0.89	3.69	3.29	4.5
Q_WDR38	ID_1130	0	0.1	0.15	3.62	4.39	3.23
Q_PMCH	ID_1132	0	0.75	0.63	10.28	7.31	10.2
Q_PDYN	ID_1139	0	-0.42	-1.31	3.28	2.93	3.9
Q_PPP1R32	ID_1161	0	-0.75	0.66	5.25	6.08	4.33
Q_NRN1L	ID_1170	0	-0.49	-0.73	3.18	4.16	3.16
Q_LOC105615264	ID_1184	0	-0.63	-1.23	3.26	3.4	2.76
Q_TSGA10IP	ID_1190	0	-0.44	-0.79	3.49	2.66	3.51
Q_TNFRSF6B	ID_1220	0	-0.41	0.15	3.68	4.21	3.06
Q_GHRH	ID_1221	0	0.67	0.3	8.06	5.63	8.54
Q_CFAP45	ID_1222	0	0.8	1.69	5.65	6.07	4.52
Q_LOC101119572	ID_1229	0	-1.26	-1.21	3.92	3.25	3.12
Q_RBP1	ID_1235	0	0.22	0.13	3.53	3.11	2.6
Q_KCNJ4	ID_1254	0	-0.79	-0.74	4.8	3.32	4.24
Q_SFRP5	ID_1266	0	-0.15	0.46	5.07	2.92	4.45
Q_LOC101103156	ID_1268	0	-0.19	-0.16	3.96	4.4	2.5
Q_MIF	ID_1275	0	-1.22	-0.47	2.62	2.94	2.65
Q_CHODL	ID_1281	0	-1.89	-1.51	3.26	2.77	3.33
Q_CATIP	ID_1282	0	0.08	1.53	5.9	6.8	4.69
Q_FAM183A	ID_1292	0	-0.75	-0.16	4.4	4.41	3.03
Q_CRABP1	ID_1301	0	-1.19	-0.98	3.27	2.29	2.39
Q_CCDC153	ID_1302	0	0.04	0.58	3.43	4.14	2.56
Q_HES5	ID_1315	0	0.3	-0.76	3.04	3.5	2.38
Q_ITPKA	ID_1316	0	-0.01	-0.28	4.76	4.18	4.38
Q_SLC22A2	ID_1322	0	-0.65	-0.05	4.36	2.41	4.19
Q_FAM213B	ID_1336	0	0.29	0.09	2.91	3.82	2.24
Q_LOC101107770	ID_1342	0	-1.33	-0.28	5.68	5.28	6.15
Q_LOC101114926	ID_1363	0	0.54	-1.06	4.25	4	3.17
Q_LOC105602964	ID_1366	0	-1.18	-0.64	3.59	3.07	3.21
Q_LOC105604154	ID_1372	0	0.03	0.11	3.42	4.07	2.11
Q_KRT5	ID_1386	0	-0.33	0.13	4.66	4.38	4.51
Q_C15H11ORF88	ID_1406	0	0.99	0.46	4.97	5.88	3.76
Q_CRYBB3	ID_1427	0	-0.56	-0.18	2.95	3.42	2.46
Q_LOC101123133	ID_1442	0	-0.5	0.66	3.26	3.8	2.42
Q_CRYM	ID_1449	0	-0.44	-1.01	7.1	4.34	4.8
Q_C15H11ORF97	ID_1463	0	-0.57	-0.28	3.9	3.56	2.37
Q_LOC101118452	ID_1470	0	-1.14	-0.59	3.13	3.36	2.05
Q_DNAAF1	ID_1479	0	-0.16	0.53	4.07	5.01	3.09
Q_IQCA1	ID_1484	0	1.11	1.5	5.22	5.36	3.64
Q_ASIC3	ID_1491	0	-0.33	0.3	3.88	4.32	3.65
Q_NPTX2	ID_1492	0	-1.96	-1.72	3.12	1.84	3.5
Q_EFCAB12	ID_1496	0	0.67	1.3	5.3	5.72	4
Q_FSHB	ID_1499	0	2.37	-0.28	7.01	5.99	5.31
Q_EGR4	ID_1531	0	-0.6	-0.87	3.03	2.33	3.8
Q_LOC105615321	ID_1546	0	2.31	1.63	5.39	4.78	4.74
Q_ICAM5	ID_1575	0	-0.54	-0.72	2.83	1.56	3.69
Q_AGRP	ID_1581	0	-2.14	-2.09	7.41	3.35	7.35
Q_LOC101109919	ID_1603	0	-0.92	-0.73	2.65	2.9	1.82
Q_B3GNT4	ID_1606	0	-1.92	-0.87	4.11	3.55	3.94
Q_CHRM1	ID_1627	0	-1.8	-1.25	2.37	1.29	2.93
Q_LOC105610139	ID_1638	0	-0.49	0.04	3.12	4.19	1.79
Q_LOC105603269	ID_1646	0	-1.64	-0.77	3.05	1.51	2.28
Q_SCGN	ID_1661	0	0.43	0.49	3.61	4.91	2.44
Q_AKAP14	ID_1696	0	1.13	0.3	3.98	4.82	3.17
Q_WIF1	ID_1700	0	-0.38	-0.87	3.79	1.86	1.59
Q_CCDC113	ID_1703	0	0.67	1.72	6.23	6.81	4.09
Q_AHSP	ID_1716	0	-0.6	-2.28	3.17	2.25	2.23
Q_TM4SF4	ID_1749	0	-0.75	-0.11	3.11	1.89	3.34
Q_NR5A2	ID_1754	0	0.4	0.46	4.5	2.72	4.57
Q_FAM167B	ID_1759	0	-0.33	0.94	3.85	3.72	2.51
Q_ODF3B	ID_1762	0	0.67	1.72	5.53	6.97	4.09
Q_GABRD	ID_1763	0	-1.52	-1.34	2.5	1.1	3.04
Q_PITX2	ID_1780	0	0.03	0.61	5.89	1.85	3.7
Q_TTC24	ID_1784	0	0.25	0.72	4.06	3.83	3.91
Q_LOC101109556	ID_1798	0	-0.33	0.3	4.33	4.91	3.09
Q_DNAI2	ID_1804	0	0.67	1.13	4.99	4.66	2.74
Q_LOC101112474	ID_1830	0	-1.66	-1.02	3.5	3.2	1.93
Q_THBS4	ID_1832	0	-0.92	-0.28	5.37	1.44	2.07
Q_LOC105602254	ID_1836	0	0.67	1.3	5.11	4.78	4.4
Q_NPSR1	ID_1841	0	-0.6	0.84	4.43	2.01	3.76
Q_CFAP77	ID_1849	0	-1.33	2.18	5.27	6.04	3.59
Q_SIX2	ID_1858	0	0.4	-0.28	8.3	2.25	5.68
Q_LOC101114261	ID_1865	0	0.99	-1.28	5.04	4.89	2.7
Q_MLPH	ID_1867	0	1.67	1.72	8.24	2.46	5.46
Q_DIO2	ID_1869	0	-0.91	-1.23	3.33	0.21	2.32
Q_RHOD	ID_1872	0	-1.75	-1.7	3.06	1.94	2.05
Q_F10	ID_1897	0	-1.5	-0.87	2.99	1.55	2.29
Q_LOC101121199	ID_1907	0	0.67	1.72	4.73	5.09	3.17
Q_LOC101105437	ID_1908	0	-0.62	2.66	7.4	6.99	4.63
Q_TSPAN1	ID_1921	0	-0.07	-1.02	3.09	3.06	2
Q_LHX3	ID_1923	0	-0.33	1.46	5.6	2.87	3.78
Q_TMEM221	ID_1937	0	-0.92	0.22	4.43	2.38	1.51
Q_LOC101107831	ID_1938	0	-0.23	0.37	4.42	1.79	2.15
Q_PADI1	ID_1945	0	-0.92	0.13	3.53	2.72	3.06
Q_LOC101123148	ID_1958	0	0.25	1.04	4.88	3.68	1.74
Q_C1H2ORF54	ID_1965	0	0.67	-0.87	3.53	2.94	3.06
Q_MESP2	ID_1967	0	0.67	-0.4	5.77	5.54	1.21
Q_LOC105603284	ID_1975	0	-0.33	2.04	5.33	5.81	3.59
Q_LOC105602076	ID_1990	0	0.67	1.72	4.53	4.13	3.33
Q_LOC106991745	ID_2040	0	-0.33	0.72	5.45	1.72	6.07
Q_COL23A1	ID_2043	0	1.67	0.3	4.86	2.38	3.91
Q_TPSB2	ID_2072	0	0.08	-0.87	2.87	3.01	2.67
Q_TMEM238	ID_2077	0	-0.33	1.3	4.6	4.59	3.7
Q_LOC101113168	ID_2080	0	-1.33	0.72	4.53	2.13	4.17
Q_VMO1	ID_2115	0	-0.42	-0.05	6.11	1.39	2.89
Q_ADCYAP1	ID_2138	0	-2.16	-2.25	2.66	1.17	3.01
Q_LOC101111397	ID_2152	0	-1.33	0.3	3.53	4.46	2
Q_DPY19L2	ID_2175	0	-0.33	1.04	3.9	3.38	2.81
Q_B4GALNT3	ID_2177	0	-1.33	-0.28	3.45	1.94	4
Q_LOC101110567	ID_2226	0	-1.33	0.3	4.79	2.94	1.81
Q_LOC105603273	ID_2258	0	-1.33	-0.28	3.6	3.13	2
Q_LOC105609328	ID_2279	0	-2.92	-1.28	2.75	0.55	2.59
Q_LOC101101943	ID_2281	0	-0.33	-1.28	2.79	3.18	1
Q_LOC101114879	ID_2283	0	1.67	-0.28	4.11	4.83	3.17
Q_LOC101119795	ID_2320	0	0.25	-1.28	3.53	2.83	2.33
Q_HSPB3	ID_2332	0	0.67	-0.28	5.63	1.72	3.59
Q_LOC101110185	ID_2340	0	0.67	1.3	4.2	4.13	3.17
Q_ERICH6B	ID_2397	0	-0.33	-0.28	4.29	4.83	1
Q_LOC105608196	ID_2422	0	0.67	1.3	4.45	3.59	3.17
Q_LOC101108949	ID_2498	0	-0.33	1.72	4.73	2.13	4.25
Q_KLK5	ID_2522	0	-2.33	-2.28	3.11	2.13	0
Q_TCTEX1D4	ID_2551	0	-0.07	-1.6	3.84	1.72	0
C_LY6D	ID_2596	0	-0.44	0.01	2.98	3.48	2.87
C_SDF2L1	ID_2609	0	0.86	-0.13	3.42	3.72	3.42
C_LOC106991688	ID_2617	0	0.63	0.47	4.02	2.99	3.45
C_UBE2C	ID_2624	0	0.6	-1	4.62	4.03	4.42
C_CDC20	ID_2627	0	0.87	-0.39	5.07	4.32	4.66
C_FXYD5	ID_2642	0	0.35	0.31	3.85	2.72	3.18
C_BFSP2	ID_2643	0	-0.67	0.08	3.65	3.7	2.26
C_SPC24	ID_2647	0	1.6	0.78	7.01	6.6	6.66
C_CDCA3	ID_2650	0	1.13	0.87	5.18	4.38	4.84
C_TYMS	ID_2655	0	-0.08	0.2	3.36	3.37	3.11
C_TNFRSF6B	ID_2662	0	-0.05	-1.43	2.94	3.32	3.25
C_RRM2	ID_2664	0	0.83	0.5	4.32	4.98	3.81
C_LGALS1	ID_2669	0	0.07	0.52	4.58	2.78	3.45
C_BIRC5	ID_2676	0	1.21	0.64	4.73	4.61	3.84
C_SERPINA1	ID_2678	0	0.19	0.66	5.19	2.72	4.19
C_LOC101105437	ID_2682	0	-1.81	0.86	11.67	7.32	9.56
C_LOC101108763	ID_2688	0	-1.15	-0.17	3.95	2.27	3.72
C_TCF19	ID_2689	0	-1.63	-0.71	2.81	2.93	2.22
C_ALAS2	ID_2695	0	0.28	0.2	10.03	5.31	8.16
C_LOC101105208	ID_2700	0	0.47	0.86	4.35	2.57	4.22
C_LOC105606170	ID_2702	0	0.43	-0.17	4.09	3.72	3.81
C_DUSP2	ID_2706	0	0.28	-0.03	5.98	3.37	4.56
C_MATN4	ID_2709	0	0.28	0.87	6.04	4.76	4.03
C_IL2RG	ID_2719	0	-0.91	-0.25	3.35	1.75	3.21
C_MUSTN1	ID_2721	0	0.54	0.33	4.26	2.66	2.97
C_FCMR	ID_2727	0	-0.8	-0.59	2.67	2.78	3.1
C_S100A4	ID_2729	0	-0.13	0.07	5.59	3.13	3.07
C_CRABP1	ID_2730	0	0.28	1	4.61	2.94	3.38
C_LOC101108797	ID_2734	0	1.28	2.42	12.49	6.88	10.46
C_LOC101105114	ID_2736	0	-1.81	-0.72	4.75	1.46	4.01
C_KIAA0101	ID_2737	0	1.28	-0.46	4.47	4.42	3.08
C_AURKB	ID_2740	0	0.02	-0.07	4.25	3.34	4.42
C_PLAC9	ID_2742	0	-0.89	0.2	4.48	2.58	4.2
C_TMEM176A	ID_2747	0	-0.51	0.92	4.06	2.71	3
C_CDCA8	ID_2757	0	0.6	-0.22	4.99	4.03	4.24
C_FOSB	ID_2759	0	1.24	-0.89	4.41	2.53	3.52
C_UHRF1	ID_2762	0	1.38	0.85	4.59	4.12	3.67
C_LOC101104153	ID_2763	0	0.6	0.37	3.84	3.54	3.51
C_HCRTR2	ID_2770	0	-0.72	-0.8	5.5	6.45	4.04
C_CCL19	ID_2773	0	-2.18	-0.46	4.49	3.08	2.45
C_RETN	ID_2777	0	-0.36	-0.8	4.32	1.22	3.99
C_LOC101102683	ID_2781	0	1.11	0.16	5.47	3.49	4.12
C_HJURP	ID_2784	0	0.28	-0.8	3.28	3.03	3.19
C_LOC101115778	ID_2788	0	1.87	3.66	8.03	6.08	6.09
C_SLC28A3	ID_2791	0	-0.72	-0.58	3.87	2.54	2.54
C_MMP9	ID_2795	0	-0.4	-1.22	5.25	1.03	4.04
C_S100A9	ID_2810	0	0.28	-1.13	7.86	3.22	6.38
C_EGR4	ID_2825	0	0.77	-0.13	4.54	2.99	3.8
C_LOC443162	ID_2831	0	1.28	1.78	6.92	3.54	6.57
C_LOC101103771	ID_2836	0	-2.3	-1.07	7.38	2.34	5.4
C_PPP1R14A	ID_2842	0	-1.46	-0.8	3.52	1.81	3.06
C_CD79A	ID_2850	0	-0.01	-0.94	3.18	2.41	2.58
C_AURKA	ID_2852	0	1.38	-0.29	4.16	3.32	3.28
C_TTC9B	ID_2858	0	-0.72	-0.8	3.36	3.47	3.96
C_SFRP5	ID_2861	0	2.28	4.59	8.13	7.06	5.6
C_GTSE1	ID_2865	0	0.5	0.2	3.77	2.64	3.73
C_WISP1	ID_2869	0	-1.04	1.2	4.46	3.85	2.88
C_VMO1	ID_2871	0	1.99	1.48	6.46	3.75	5.7
C_NDC80	ID_2873	0	0.5	-0.39	3.7	3.81	2.46
C_CENPA	ID_2874	0	0.54	0.68	4.31	2.99	3.49
C_EHF	ID_2876	0	0.28	1.68	5.23	3.22	3.49
C_MPO	ID_2888	0	-2.3	-0.8	7.26	1.22	6.06
C_TROAP	ID_2892	0	-0.57	-1.39	3.03	2.37	2.54
C_PF4	ID_2894	0	-0.26	-0.8	4.53	0.81	1.96
C_SELPLG	ID_2895	0	-0.72	1.4	4.49	2.07	3.49
C_CCKAR	ID_2910	0	0.87	-0.8	4.92	5.08	2.96
C_BATF3	ID_2920	0	-1.42	0.08	3.17	1.11	3.23
C_TFF3	ID_2927	0	1.38	2.34	6.56	3.66	6.14
C_MESP2	ID_2929	0	-1.72	-0.22	7.2	5.67	1.28
C_CCER2	ID_2931	0	-1.29	-1.22	4.58	4.68	0.64
C_TMEM176B	ID_2934	0	-0.07	1.28	4.77	2.77	3.24
C_KRT7	ID_2936	0	0.41	0.07	4.11	1.61	2.94
C_KIF2C	ID_2941	0	0.57	-0.65	3.96	2.51	2.03
C_LOC101114082	ID_2942	0	2.87	1.2	6.36	4.03	6
C_TMPRSS13	ID_2945	0	0.87	0.78	6.07	2.54	3.86
C_LOC101114285	ID_2949	0	0.28	2.1	4.92	2.54	4.74
C_CATHL1B	ID_2965	0	-1.53	-2.61	6.55	0.42	5.02
C_CXCL8	ID_2974	0	0.28	1.2	7.28	2.22	3.54
C_ACTG2	ID_2975	0	1.4	-0.07	5.67	3.1	0.69
C_ANKLE1	ID_2976	0	0.87	1.52	5.6	2.54	4.54
C_EGR3	ID_2977	0	1.6	2.44	5.91	3.61	3.42
C_PGLYRP1	ID_2978	0	-3.53	-3.61	6.39	0.87	5.02
C_NFE2	ID_2984	0	0.98	0	4.67	0.54	3.48
C_ELANE	ID_2991	0	-0.72	-0.22	3.36	0.22	3.79
C_IGFBPL1	ID_2992	0	-0.3	-0.39	3.61	2.96	3.76
C_LOC101107852	ID_3012	0	-0.72	-1.39	2.7	1.81	3.37
C_SOX10	ID_3033	0	0.28	1.2	5.57	4.03	4.54
C_PVALB	ID_3038	0	0.7	-1.39	4.17	3.54	2.54
C_DLGAP5	ID_3043	0	0.77	-0.13	4.25	2.6	2.22
C_LOC101118641	ID_3053	0	0.7	-0.39	3.92	3.34	2.96
C_SERPINF2	ID_3077	0	-0.72	2	5.36	1.81	4.66
C_TCN1	ID_3110	0	3.6	0.2	7.16	2.22	5.66
C_CABP2	ID_3132	0	1.28	1.2	4.28	3.68	3.76
C_ICAM5	ID_3135	0	-1.3	0.61	3.23	3.81	2.54
C_OSBP2	ID_3145	0	0.72	-1.2	4.05	1.22	2.78
C_LOC105609250	ID_3157	0	-0.13	-0.8	2.92	2.22	3.13
C_EXO1	ID_3191	0	-1.72	-1.8	3.2	2.92	1.28
C_CCL21	ID_3267	0	-1.3	0.61	3.23	3.1	2.54
C_LOC106991157	ID_3303	0	-1.3	0.2	3.53	1.64	2.96
C_KLK12	ID_3304	0	-1.72	-0.8	2.28	1.81	2.96
C_SLC13A3	ID_3313	0	-0.3	-0.39	3.77	2.44	1.69
C_LOC101111988	ID_3324	0	0.92	1.55	5.88	1.64	2.64
C_LOC101108033	ID_3326	0	2.5	-0.14	6.44	3.59	2.42
L_OVGP1	ID_3328	0	0.17	-1.38	8.75	8.61	8.22
L_-	ID_3329;ID_3388;ID_3397;ID_3398;ID_3434;ID_3449;ID_3491;ID_3506;ID_3536;ID_3563;ID_3626;ID_3632;ID_3636;ID_3649;ID_3651;ID_3661;ID_3674;ID_3676;ID_3677;ID_3680;ID_3681;ID_3684;ID_3696;ID_3709;ID_3715;ID_3736;ID_3746;ID_3760;ID_3766;ID_3768;ID_3769;ID_3771;ID_3777;ID_3782;ID_3784;ID_3791;ID_3794;ID_3795;ID_3799;ID_3802;ID_3810;ID_3812;ID_3816;ID_3819;ID_3827;ID_3835;ID_3839;ID_3844;ID_3851;ID_3855…	0	0.08	-0.38	2.38	1.96	1.98
L_TSPAN1	ID_3330	0	-0.05	-0.96	7.58	7.03	6.53
L_EHF	ID_3332	0	-0.41	0.48	7.31	6.5	6.53
L_EPCAM	ID_3334	0	0.49	-1.23	5.42	5.25	5.39
L_PLAC9	ID_3343	0	-0.31	0.09	4.4	3.59	4.51
L_C3	ID_3345	0	-0.56	0.53	4.28	3.83	4.2
L_RSPH1	ID_3347	0	0.93	0.87	5.8	5.08	4.79
L_TEKT1	ID_3349	0	-1.41	-0.52	7.56	5.83	5.37
L_DNAH12	ID_3350	0	1.17	1	8.24	6.87	6.73
L_SPAG6	ID_3351	0	0.02	-0.06	4.74	4.54	4.26
L_ARMC3	ID_3355	0	-0.67	-0.32	5.94	4.83	4.85
L_NME9	ID_3356	0	0.17	0.26	7.72	7.21	6.8
L_SLC34A2	ID_3357	0	0.66	-2.06	5.96	5.54	5.4
L_LOC101116286	ID_3361	0	0.35	0.57	4.9	4.76	3.72
L_DNAH5	ID_3365	0	1.91	-0.32	8.18	6.86	6.52
L_S100A1	ID_3372	0	-1.53	0.15	4.98	4.19	4.39
L_DNAH6	ID_3373	0	0.17	-0.15	6.8	5.77	5.47
L_CDHR4	ID_3374	0	-0.19	0.9	5.47	4.91	4.53
L_LRRC10B	ID_3376	0	-0.15	-2.06	6.46	5.58	5.13
L_S100A13	ID_3383	0	-0.19	-0.96	3.39	2.84	2.71
L_CFAP161	ID_3385	0	0.5	0.26	7.69	6.13	5.42
L_DLK1	ID_3387	0	0.43	-0.99	4.88	4.3	3.57
L_SLC44A4	ID_3389	0	0.76	0.85	7.22	6.3	6.09
L_ENKUR	ID_3392	0	0.26	-0.12	5.21	3.77	3.65
L_PPP2R2B	ID_3393	0	-0.74	-0.77	3.29	2.91	2.63
L_LOC105606137	ID_3395	0	0.14	-0.64	3.75	2.61	3.66
L_LRRC23	ID_3399	0	1.5	0.26	6.18	6.18	5.9
L_CCDC146	ID_3400	0	-0.72	-1.53	5.52	3.82	3.61
L_WDR63	ID_3401	0	-0.41	-1.32	7.03	5.01	4.42
L_CFTR	ID_3402	0	-0.83	-0.74	3.64	3.73	3.95
L_LOC101118536	ID_3413	0	-0.46	-0.96	4.46	4.25	3.11
L_DRC3	ID_3415	0	-0.9	-1.53	3.74	2.91	2.96
L_LOC105612017	ID_3419	0	0.28	-0.83	3.91	3.35	2.84
L_RSPH4A	ID_3422	0	1.17	0.26	8.75	7.68	6.71
L_CFAP45	ID_3424	0	0.17	1.85	5.67	5.59	4.77
L_NPW	ID_3426	0	-0.2	-1.12	3.85	3.4	3.32
L_CAPS2	ID_3427	0	-2.15	-1.06	5.73	4.56	4.58
L_ERICH2	ID_3428	0	-0.96	-0.87	4.79	4.58	3.18
L_MAP3K19	ID_3429	0	0.76	-0.74	7.48	6.05	5.83
L_CCDC153	ID_3431	0	0.24	-1.74	5.13	4.09	3.64
L_DDO	ID_3432	0	0.17	-0.74	5.62	6	6.07
L_DCDC2B	ID_3436	0	-1.89	-2.8	5.2	4.02	3.58
L_FAM216B	ID_3438	0	-2.15	-1.74	5.74	4.15	3.51
L_KIF19	ID_3443	0	-0.31	-3.54	4.48	4.04	3.68
L_LOC101106237	ID_3447	0	-0.83	-2.32	5.93	4.82	4.01
L_AK7	ID_3451	0	-1.25	-0.13	4.54	3.22	3
L_AK9	ID_3453	0	-1.15	-1.06	4.74	3.31	3.13
L_TCTEX1D4	ID_3455	0	1.17	1.26	8.83	7.45	6.35
L_WNT2	ID_3457	0	0.17	0.68	4.56	5.3	4.01
L_MESP2	ID_3460	0	3.34	2.85	9.6	9.57	6.48
L_STX19	ID_3462	0	1	-0.1	3.98	4.01	3.9
L_CCDC78	ID_3466	0	0.23	-0.68	4.4	3.33	3.02
L_CFAP52	ID_3471	0	-0.69	-0.25	3.74	3.11	2.72
L_PRRG4	ID_3474	0	0.25	-2.21	4.28	3.58	3.61
L_TNFRSF18	ID_3476	0	0.35	-0.99	3.75	3.65	2.68
L_MATK	ID_3477	0	0.07	-0.74	3.42	2.99	3.2
L_DYNLRB2	ID_3479	0	-0.05	-1.42	4.52	3.45	2.7
L_PIH1D3	ID_3482	0	0.55	-1.5	5.82	4.09	3.8
L_MUC1	ID_3483	0	-0.56	0.88	4.38	3.57	3.61
L_MUSTN1	ID_3485	0	-0.84	-1.34	3.46	2.18	2.64
L_LOC101110941	ID_3487	0	-0.23	0.35	3.61	2.41	4.08
L_SAXO2	ID_3492	0	-0.13	-0.22	3.42	3.08	2.51
L_AQP4	ID_3496	0	0.85	-1.47	5.29	4.12	3.99
L_C6H4ORF22	ID_3497	0	1.76	1.85	7.38	6.39	6.3
L_LOC101117414	ID_3502	0	-0.3	-0.47	3.15	1.88	3.76
L_ADIRF	ID_3515	0	0.31	-0.54	3.67	2.62	3.26
L_FBXO2	ID_3518	0	-0.11	-0.5	2.96	3.5	2.64
L_FFAR4	ID_3521	0	0.69	-0.96	4.95	3.98	3.74
L_KIAA2012	ID_3528	0	-0.05	0.16	4.12	2.84	3.39
L_CCDC173	ID_3529	0	0.17	-1.74	5.14	3.58	3.47
L_HYDIN	ID_3531	0	-0.5	-2.16	3.74	3.03	2.62
L_LOC105608279	ID_3537	0	-0.07	-1.18	2.93	2.61	3.04
L_CFAP43	ID_3539	0	-1.5	-2.42	4.18	3.01	2.79
L_ROPN1L	ID_3544	0	-1.47	-2.14	3.99	2.96	2.48
L_TGM3	ID_3547	0	0.76	1.26	6.07	5.39	4.85
L_LOC101116326	ID_3553	0	0.05	-1.89	3.52	2.69	3.02
L_PACRG	ID_3554	0	-0.05	-2.54	4.95	3.81	3.49
L_WFIKKN2	ID_3556	0	0.02	-1.96	3.05	3.27	2.65
L_ENTPD3	ID_3564	0	1.34	-1.74	5.69	5.11	4.15
L_PELI3	ID_3569	0	-0.19	0.55	3.8	4.02	2.54
L_DNAH14	ID_3570	0	0.81	-0.35	4.14	2.68	5.05
L_FAM92B	ID_3571	0	-1.83	-1.15	3.96	3.6	2.95
L_FRK	ID_3578	0	-1.41	-0.32	6.07	4.73	4.06
L_BTLA	ID_3579	0	0.17	2.26	7.46	7.77	5.18
L_IRF6	ID_3580	0	-0.22	-1.71	2.74	2.51	2.41
L_LOC101103097	ID_3583	0	-0.49	-0.4	3.11	1.52	3.6
L_SLC2A12	ID_3584	0	0.44	-0.47	3.8	2.8	2.6
L_LOC105604991	ID_3585	0	-0.36	-0.27	3.81	2.82	2.8
L_TACR1	ID_3587	0	0.17	-2.54	4.26	3.77	2.9
L_LOC105614720	ID_3591	0	0.62	-1.85	4.04	3.26	3.2
L_CCDC39	ID_3595	0	0.72	-0.99	4.61	3.58	2.69
L_LOC101121655	ID_3597	0	0.8	-0.62	3.69	3.65	2.61
L_WDR66	ID_3599	0	0.31	-1.06	3.32	2.97	3.25
L_CLGN	ID_3602	0	1.56	-0.54	4.87	4.54	3.39
L_LOC101111988	ID_3609	0	1.4	-0.32	6.61	5.85	2.57
L_LOC101118607	ID_3610	0	0.17	-0.32	3.85	2.44	4.57
L_CBLC	ID_3613	0	1.17	0.26	6.2	6.88	5.4
L_LOC101112471	ID_3616	0	0.28	-0.35	3.13	2.14	3.54
L_DNAH2	ID_3620	0	-0.24	0.85	3.7	3.33	3.4
L_CA11	ID_3627	0	-0.54	-0.9	3.39	3.55	1.31
L_CKB	ID_3630	0	-0.38	-0.13	3.66	2.73	1.61
L_CLEC4E	ID_3631	0	-1.15	-0.06	4.45	3.55	3.4
L_DNAAF1	ID_3633	0	0.17	0.26	6.37	6.45	5.35
L_LOC101117443	ID_3634	0	1.76	1.68	5.1	5.47	3.97
L_KCNRG	ID_3637	0	-0.05	-0.43	4.98	3.09	2.43
L_LOC106990950	ID_3639	0	0.42	-0.42	3.21	2.41	3.84
L_LOC101116593	ID_3641	0	0.31	-1.69	3.97	3.45	2.29
L_PVALB	ID_3646	0	1.34	-0.86	5.15	4.03	3.17
L_CALY	ID_3658	0	1.42	-0.74	4.16	4.58	3.53
L_MORN5	ID_3659	0	0.17	-0.39	4.85	3.14	2.78
L_PSD	ID_3669	0	0.35	-1.67	3.42	2.58	2.48
L_DMKN	ID_3671	0	-0.56	1.53	5.08	6.79	3.23
L_LOC101112474	ID_3675	0	-0.07	-0.44	3.42	2.4	2.75
L_CCDC181	ID_3685	0	1.25	0.09	4.47	4	3.04
L_CERS4	ID_3689	0	-0.07	-2.22	2.83	2.5	2.47
L_LOC101119832	ID_3701	0	0.5	-0.42	3.99	2.87	3.21
L_LOC105602254	ID_3703	0	-0.83	-1.74	5.14	3.27	3.68
L_LOC101119090	ID_3704	0	0.32	-0.42	3.3	1.74	3.72
L_LOC105611980	ID_3707	0	0.17	-0.96	3.47	2.69	3.86
L_P2RX2	ID_3708	0	2.17	0.26	5.79	5.82	5.5
L_KRT5	ID_3711	0	-2.15	-2.06	4.43	4.49	2.45
L_SOWAHA	ID_3720	0	0.17	0.26	4.3	3.54	3.6
L_IL20RB	ID_3722	0	-1.33	-2.82	3.24	2.43	2.51
L_LRRC34	ID_3728	0	0.02	0.19	3.95	2.6	2.36
L_PON3	ID_3735	0	-1.83	-0.74	5.41	4.12	2.68
L_LOC105604616	ID_3744	0	-0.35	1.18	3.94	2.36	3.84
L_VWA3A	ID_3747	0	-0.56	-3.06	3.36	2.54	2.47
L_LOC105610161	ID_3748	0	0.76	-0.47	3.79	3.44	2.56
L_TSPAN19	ID_3753	0	-0.15	-0.47	5	3.03	3.32
L_LOC105613207	ID_3754	0	-1.76	-1.26	3.26	2.45	1.37
L_DRC1	ID_3764	0	-0.26	-3.26	3.61	2.57	2.66
L_TTR	ID_3796	0	0.91	0.26	6.36	2.95	4.54
L_LOC100037664	ID_3805	0	0.22	-0.48	2.9	1.42	3.7
L_WDR78	ID_3808	0	1	2.95	6.34	4.96	5.04
L_C15H11ORF63	ID_3813	0	0.59	-0.32	4.59	3.95	3.4
L_ANKRD37	ID_3820	0	0.12	-0.85	3.45	3.01	1.48
L_LOC101108033	ID_3829	0	-1.01	1.33	5.39	4.97	1.38
L_DNALI1	ID_3834	0	1.4	1	4.8	3.95	2.89
L_PNOC	ID_3849	0	-2.15	-1.47	3.49	1.34	2.77
L_CCDC65	ID_3852	0	-0.24	-2.54	4.09	2.84	1.57
L_CFAP57	ID_3853	0	0.34	-1.15	3.62	2.76	2.6
L_MYB	ID_3854	0	1.55	1.26	4.7	3.47	3.98
L_FAM166B	ID_3856	0	-1.75	0.22	3.93	3.02	1.48
L_NXPE2	ID_3857	0	0.17	0.26	6.04	4.05	3.5
L_GAP43	ID_3859	0	1.17	2.26	5.92	7.78	3.77
L_SULT2B1	ID_3873	0	0.76	-0.74	3.39	3.5	3.5
L_PLD5	ID_3890	0	-1.41	0.26	4.51	3.73	3.01
L_TP73	ID_3893	0	-1.15	0.64	3.43	3.13	2.23
L_LOC101108432	ID_3898	0	-1.56	-1.07	3.22	1.97	1.03
L_TMEM178A	ID_3903	0	0.91	0	3.99	3.66	1.87
L_KCNK4	ID_3918	0	0.17	0.26	5.75	6.14	3.4
L_TPD52L1	ID_3922	0	-0.56	-3.06	3.05	2.73	1.98
L_MYL10	ID_3923	0	-1.24	-1.52	3.15	1.54	1.71
L_LOC101108561	ID_3927	0	-0.56	0.75	3.77	2.63	3.4
L_LOC101104815	ID_3931	0	-0.29	-1.61	3.27	1.27	3.58
L_ANKRD66	ID_3933	0	0.17	-2.06	4.18	2.65	2.03
L_AKAP14	ID_3936	0	2.76	1.85	7.72	5.35	4.4
L_VSNL1	ID_3954	0	0.76	-0.15	3.79	3.35	2.92
L_ECT2L	ID_3962	0	0.63	-1.15	3.77	2.84	2.24
L_UPK3A	ID_3967	0	1.17	0.26	5.79	4.79	4.18
L_BCAS1	ID_3993	0	2.08	0.58	4.52	4.82	3.12
L_ANKRD65	ID_4012	0	2.76	0.26	7.11	5.76	3.4
L_ZSWIM2	ID_4017	0	-0.83	-0.74	4.52	3.73	2.92
L_LOC101105823	ID_4025	0	-0.05	0.26	3.26	1.51	3.86
L_LOC101112702	ID_4035	0	-2	-1.32	2.51	1.3	3.1
L_LOC105608858	ID_4054	0	-0.15	-2.06	3.39	3.21	1.73
L_ADAM28	ID_4058	0	-3.87	-0.87	3.51	1.71	1.14
L_CCL19	ID_4071	0	-0.83	-0.74	3.64	4.19	2.77
L_LOC101110926	ID_4079	0	-0.41	-1.32	3.13	2.73	3.26
L_LOC101109417	ID_4087	0	-0.56	-0.06	3.2	1.73	3.23
L_LOC105612396	ID_4092	0	0.91	-1.32	3.62	3.08	3.18
L_PNMT	ID_4183	0	-1.75	-3.99	3.65	1.94	-0.33
L_LDLRAD1	ID_4213	0	-0.83	-1.74	2.79	1.6	2.92
L_SPATA17	ID_4251	0	-0.41	-1.91	3.39	2.22	0.23
L_LOC101107211	ID_4297	0	-1.41	-0.32	3.33	0.56	3.71

## Sheet: 8
The DEGs contained in Cluster 8
name	SPOT	E_1	E_2	E_3	F_1	F_2	F_3
S_SLC24A4	ID_0	0	-0.22	-0.18	-4.07	-4.04	-4.17
S_IGSF9B	ID_1	0	-0.22	-0.44	-4.21	-4.72	-4.7
S_UBN2	ID_2	0	-0.18	-0.11	-4.33	-4.72	-5.01
S_PHC3	ID_3	0	-0.26	-0.37	-3.97	-3.76	-3.82
S_IGF2R	ID_5	0	-0.05	-0.09	-3.49	-4.09	-4.19
S_ZFHX2	ID_6	0	0.32	0.09	-3.46	-3.31	-3.78
S_TNRC6C	ID_7	0	-0.19	-0.15	-3.16	-3.83	-3.31
S_CACNA1C	ID_8	0	-0.13	-0.3	-3.36	-3.55	-3.59
S_SEL1L	ID_11	0	-0.42	-0.3	-3.26	-3.65	-3.44
S_USF3	ID_12	0	-0.26	-0.37	-3.46	-3.68	-3.76
S_HIVEP3	ID_14	0	-0.25	-0.29	-3.45	-3.74	-3.87
S_PODXL	ID_15	0	-0.63	-0.54	-4.22	-4.93	-5.02
S_ZBTB20	ID_16	0	-0.77	-0.71	-5.1	-4.58	-5.51
S_TMEM245	ID_18	0	-0.28	-0.2	-3.33	-3.48	-3.35
S_SLC7A5	ID_19	0	-0.3	-0.58	-3.68	-3.97	-4.59
S_FRMPD2	ID_20	0	0	0.06	-2.78	-3.62	-3.43
S_ASTN1	ID_22	0	-0.3	-0.27	-3.24	-4	-4.04
S_ABL2	ID_26	0	-0.41	-0.42	-3.48	-3.96	-3.47
S_SOGA1	ID_27	0	-0.53	-0.54	-3.8	-4.17	-3.97
S_BMPR2	ID_30	0	-0.67	-0.47	-3.78	-4.76	-4.3
S_SLC12A5	ID_32	0	0.17	0.01	-2.65	-3.51	-3.3
S_CHRNA2	ID_33	0	-0.45	-0.62	-3.29	-3.71	-3.17
S_UGGT1	ID_38	0	-0.55	-0.27	-3.11	-3.73	-3.28
S_HCFC1	ID_40	0	-0.18	-0.18	-3.21	-4.17	-3.73
S_ATP7A	ID_44	0	-0.61	-0.5	-4.25	-5.55	-4.46
S_PEG3	ID_48	0	-0.25	-0.18	-3.32	-3.55	-4.01
S_TANC2	ID_49	0	-0.5	-0.47	-3.21	-4.11	-3.45
S_LOC105605844	ID_50	0	-0.14	-0.26	-3.82	-4.13	-4.27
S_LOC101115805	ID_51	0	-0.83	-0.37	-3.36	-3.39	-3.95
S_HS2ST1	ID_52	0	-0.52	-0.56	-3.15	-3.86	-3.59
S_TTC28	ID_56	0	-0.48	-0.84	-3.2	-3.83	-3.46
S_FOXO3	ID_59	0	-0.21	-0.22	-3.08	-3.27	-3.62
S_SLC7A1	ID_63	0	-0.69	-0.96	-3.96	-3.93	-4.65
S_SYT16	ID_65	0	-0.36	-0.67	-3.22	-3.92	-3.17
S_RORA	ID_67	0	-0.91	-0.64	-3.35	-3.99	-3.89
S_IMPG2	ID_69	0	-0.38	-0.44	-3.13	-4.48	-3.76
S_RGS5	ID_75	0	-1.21	-0.79	-3.79	-4.12	-3.68
S_FLT1	ID_77	0	-1.36	-0.86	-4.15	-5.05	-4.63
S_SLC1A2	ID_79	0	-0.76	-1.11	-3.51	-3.92	-3.7
S_KIAA0754	ID_83	0	-0.96	-0.7	-5.79	-4.41	-5.3
S_MED12L	ID_84	0	0.92	0.28	-2.83	-2.75	-3.56
S_CNTNAP5	ID_85	0	-1.16	-1.22	-3.9	-3.99	-4.18
S_ZNF483	ID_88	0	-0.21	-0.81	-4.32	-6.6	-4.53
S_SHROOM4	ID_90	0	-1.02	-0.83	-4.64	-3.99	-4.73
S_KSR2	ID_95	0	-0.31	-0.51	-4.37	-5.87	-4.8
S_LOC106991634	ID_98	0	-0.72	-0.77	-3.72	-3.79	-3.32
S_UNC5B	ID_100	0	-0.63	-0.28	-3.63	-3.36	-4.35
S_ZBTB16	ID_103	0	-0.74	-0.79	-4.47	-4.09	-3.85
S_RAPH1	ID_104	0	-0.34	-0.06	-2.78	-4.41	-3.41
S_DGKH	ID_105	0	-0.82	-1.01	-4.19	-6.39	-4.86
S_ATXN7	ID_108	0	0.09	-0.18	-3.18	-2.94	-3.15
S_BSN	ID_109	0	-0.5	-0.91	-3.76	-5.2	-3.62
S_PAG1	ID_112	0	-0.16	-0.49	-2.89	-4.6	-3.94
S_C1H1ORF111	ID_113	0	0.72	0.32	-4.36	-4.98	-5.33
S_LOC101110537	ID_114	0	-0.23	-0.02	-3.14	-3.44	-4.52
S_FAM234B	ID_115	0	-0.66	-0.35	-2.68	-4.03	-3.55
S_LOC101102813	ID_118	0	-0.01	-0.47	-2.7	-3.98	-3.45
S_LOC106991593	ID_122	0	-0.17	-0.47	-4.05	-4.4	-3.88
S_CLMN	ID_128	0	0.13	-0.57	-3.53	-3.7	-3.16
S_LOC106991565	ID_130	0	-0.36	-0.68	-4.67	-5.1	-4.45
S_LOC105606136	ID_131	0	-0.61	-0.61	-3.51	-3.96	-4.54
S_USP45	ID_134	0	0.14	-0.26	-3.39	-3.6	-3.18
S_LOC105602216	ID_137	0	-0.09	-0.28	-5.26	-6.88	-6.23
S_LOC105606135	ID_139	0	-0.43	-0.69	-5.11	-4.73	-5.39
S_SLC38A8	ID_142	0	0.81	-0.01	-2.93	-2.42	-3.03
S_LOC105602134	ID_151	0	-0.49	-0.31	-4.53	-5.15	-5.08
S_C15H11ORF42	ID_158	0	-0.44	-0.48	-3.14	-4.29	-3.24
S_ZNF618	ID_159	0	-0.47	-0.21	-3.14	-3.47	-3.28
S_IGSF22	ID_161	0	0.67	0.49	-3.4	-3.17	-5.68
S_LOC105604781	ID_162	0	-0.48	-0.49	-4.07	-4.7	-5.04
S_ABCB1	ID_164	0	-0.66	-0.95	-3.75	-3.5	-3.24
S_STXBP5L	ID_168	0	-0.86	-0.68	-3.49	-5.37	-3.5
S_LOC105603077	ID_169	0	-0.44	-1.05	-3.19	-4.72	-3.65
S_PAQR5	ID_171	0	-1.45	-1.38	-4.35	-4.84	-4.45
S_TRPM6	ID_181	0	-1.08	-0.69	-3.09	-4.52	-3.69
S_GRM7	ID_182	0	-0.83	-0.33	-4.27	-3.18	-5.11
S_ADAMTS12	ID_184	0	-1.16	-0.49	-3.63	-4.84	-3.6
S_LOC105605919	ID_192	0	0.3	-0.07	-2.44	-4.12	-3.24
S_LOC105606039	ID_194	0	-0.33	-0.43	-3.69	-2.47	-3.99
S_CALN1	ID_195	0	-0.14	-1.67	-4.08	-3.81	-3.42
S_LOC105611150	ID_196	0	0	-0.09	-3.78	-3.99	-5.33
S_ZNF891	ID_198	0	-0.43	-0.54	-3.68	-6.47	-4.49
S_NOX5	ID_202	0	-0.58	-0.07	-3.15	-4.47	-4.49
S_LOC105616503	ID_208	0	0.73	0.28	-2.69	-2.31	-3.29
S_LOC106991941	ID_223	0	0.32	0.2	-4.36	-4.57	-5.91
S_LOC106991735	ID_227	0	0.18	-1	-3.86	-3.19	-3.41
S_LOC106991258	ID_232	0	-0.55	-0.24	-3.49	-3.52	-4.13
S_ADRA1A	ID_238	0	0.51	0	-2.7	-3.46	-4.55
S_LOC106991039	ID_239	0	0.55	0.1	-2.4	-5.48	-2.92
S_LOC105615114	ID_241	0	0.45	-0.7	-3.12	-4.86	-6.79
S_LOC105602914	ID_243	0	1.72	0.85	-2.1	-3.4	-4.48
S_SLC24A2	ID_247	0	-0.88	-0.71	-3.82	-5.67	-3.97
S_AATK	ID_251	0	-0.07	-0.68	-3.14	-5.57	-3
S_PCDH19	ID_258	0	-1.04	-0.78	-3.4	-5.03	-4.63
S_LOC105614911	ID_263	0	-0.61	-0.41	-6.21	-4.25	-6.18
S_LOC105614182	ID_265	0	-0.41	0.18	-2.94	-4.02	-6.36
S_GRM5	ID_272	0	-0.29	-1.47	-4.55	-3.17	-4.1
S_GDNF	ID_280	0	0.71	-0.02	-3.5	-3.53	-3.88
S_LOC105605733	ID_292	0	-1.13	-0.55	-5.28	-3.91	-6.25
S_LOC105614664	ID_303	0	-0.43	-1.28	-3.83	-4.68	-3.28
S_LOC101106609	ID_304	0	-2.17	-1.06	-4.4	-4.86	-3.83
S_ITGA1	ID_305	0	-0.63	-0.89	-4.71	-7.85	-4.34
S_LOC106990905	ID_308	0	-0.71	-0.5	-2.94	-5.02	-5.36
S_LOC106990804	ID_319	0	-0.22	-0.26	-2.62	-3.24	-3.91
S_SMPD5	ID_331	0	0.56	0.42	-2.61	-3.23	-4.16
S_UPP2	ID_332	0	-0.91	-0.51	-4.07	-3.37	-4.03
S_LOC105602344	ID_337	0	0.01	-0.55	-3.52	-5.14	-5.49
S_LOC105606082	ID_369	0	0.33	0.62	-2.32	-3.75	-4.1
S_LOC106991342	ID_391	0	-1.23	-1.85	-3.89	-4.32	-4.66
S_GDA	ID_400	0	0.02	-0.46	-3.07	-4.02	-3.36
S_LOC105603240	ID_408	0	-0.7	-0.71	-3.64	-4.26	-4.02
S_UTS2	ID_418	0	0.94	-1.52	-3.57	-3.61	-5.54
S_RXFP3	ID_421	0	-2.85	-1.86	-4.21	-5.19	-3.82
S_LOC105607674	ID_425	0	-0.36	-0.31	-3.07	-3.43	-5.36
S_GRIN1	ID_438	0	-0.15	-3.68	-4.76	-5.85	-5.2
S_TTN	ID_475	0	-1.37	-1.22	-3.27	-3.57	-4.65
S_LOC105610181	ID_481	0	0.04	-0.75	-2.87	-3.82	-5.16
S_SAMD7	ID_490	0	-0.74	-0.94	-3.18	-5.12	-4.46
S_LOC101123612	ID_503	0	-1.17	-1.63	-3.57	-5.51	-5.85
S_FANCB	ID_510	0	-0.4	-0.32	-2.84	-4.79	-3.13
S_ARNTL2	ID_523	0	-4.81	-2.16	-5.32	-5.36	-5.7
S_LOC105615084	ID_544	0	-0.73	-0.6	-4.1	-3.14	-5.07
S_LOC105611815	ID_565	0	0.4	0.1	-3.28	-2.91	-4.25
S_LOC101118756	ID_586	0	0.72	-0.69	-2.23	-4.43	-3.19
S_LOC106990865	ID_662	0	0.37	-0.7	-3.5	-3.12	-2.88
S_SCP2D1	ID_817	0	-0.06	-0.28	-3.89	-3.51	-3.85
S_LRRD1	ID_873	0	1.04	0.16	-3.23	-2.85	-3.19
S_C22H10ORF62	ID_897	0	1.02	-0.32	-2.45	-3.07	-3.41
Q_PTPRB	ID_942	0	-0.1	-0.33	-3.88	-3.97	-3.93
Q_HOOK3	ID_949	0	0.01	-0.18	-3.38	-3.37	-3.25
Q_FLT1	ID_956	0	-0.34	-0.7	-4.8	-5.02	-4.45
Q_ZBTB20	ID_957	0	0.14	-0.1	-4.29	-4.25	-5.1
Q_USF3	ID_958	0	-0.09	-0.09	-3.43	-3.82	-3.8
Q_ADGRF5	ID_959	0	-0.35	-0.44	-3.36	-3.2	-3.29
Q_LRIG2	ID_963	0	0.04	-0.35	-3.88	-3.94	-4.2
Q_PHC3	ID_966	0	-0.16	-0.43	-5.42	-5.78	-4.91
Q_STARD9	ID_970	0	0.1	-0.23	-4.14	-3.42	-3.92
Q_UBN2	ID_975	0	0.21	-0.08	-5.16	-4.81	-5.53
Q_MMRN2	ID_981	0	-0.28	-0.36	-3.35	-3.13	-3.21
Q_TPH2	ID_991	0	-1	-1.84	-8.5	-7.32	-7.7
Q_LOC101112291	ID_993	0	-0.05	-0.36	-3.37	-3.59	-2.9
Q_HIP1	ID_994	0	0.26	-0.28	-3.37	-3.43	-2.88
Q_ZNF366	ID_997	0	-0.2	-0.53	-3.58	-3.65	-3.71
Q_LOC106991747	ID_999	0	-0.35	-0.29	-3.98	-5.13	-4.03
Q_NHLRC2	ID_1002	0	-0.39	-0.43	-3.51	-3.32	-3.48
Q_PEAR1	ID_1005	0	-0.48	-0.5	-3.4	-3.91	-3.79
Q_LOC101104046	ID_1011	0	0.07	-0.2	-2.87	-3.13	-3.48
Q_PCDH15	ID_1015	0	0.04	-0.43	-3.46	-3.61	-3.25
Q_TEK	ID_1020	0	0.01	-0.17	-2.81	-3.57	-3.6
Q_KIAA0754	ID_1039	0	-0.22	-0.72	-6.74	-5.81	-5.71
Q_ACER2	ID_1061	0	0.11	-0.71	-3.71	-4.03	-3.67
Q_PODXL	ID_1064	0	-0.29	-0.88	-5.19	-7.11	-5
Q_SEC14L5	ID_1070	0	0.03	-0.69	-3.66	-3.58	-4.49
Q_SLC45A3	ID_1072	0	0.56	0.01	-3.5	-2.89	-3.96
Q_PTAR1	ID_1076	0	0.14	-0.21	-4.22	-4.29	-4.42
Q_KCNA2	ID_1095	0	-0.79	-0.87	-4.86	-5.93	-4.74
Q_TP53INP1	ID_1097	0	-0.28	-0.56	-3.84	-3.18	-3.28
Q_CTNNA3	ID_1104	0	0.68	-0.07	-3.1	-3.13	-3.08
Q_LOC106990835	ID_1109	0	0.26	-0.37	-5.16	-5.55	-5.36
Q_IGSF9B	ID_1122	0	-0.52	-0.35	-4.06	-5.25	-4.38
Q_LRRC32	ID_1123	0	-0.17	-0.54	-5.09	-6.75	-4.71
Q_LOC101116390	ID_1124	0	0.22	-0.09	-2.92	-3.19	-3.06
Q_ABCC9	ID_1125	0	-0.68	-0.65	-3.27	-3.44	-3.55
Q_SLCO1A2	ID_1138	0	0.19	-0.6	-4.35	-6.49	-4.42
Q_DGKH	ID_1143	0	0.06	-0.37	-3.74	-4.65	-3.35
Q_GXYLT1	ID_1146	0	0.18	-0.06	-3.34	-3.89	-3.35
Q_DAO	ID_1148	0	-0.6	-1.12	-4.52	-5.26	-4.03
Q_IMPG2	ID_1154	0	-0.06	-0.38	-4	-5.21	-3.85
Q_ITGA1	ID_1155	0	-0.35	-0.88	-4.93	-7.81	-5.03
Q_SHE	ID_1173	0	-0.04	-0.25	-2.83	-4.05	-3.18
Q_GRIN2B	ID_1177	0	0.15	-0.11	-3.27	-2.99	-3.67
Q_LOC101123026	ID_1202	0	-0.3	-0.51	-3.72	-3.38	-3.19
Q_MED12L	ID_1208	0	-0.66	-0.66	-3.93	-4.2	-3.33
Q_LOC105605488	ID_1210	0	-0.14	-0.5	-3.88	-4.53	-3.41
Q_GUCY1A2	ID_1211	0	-0.32	-0.73	-3.7	-3.71	-3.21
Q_ATP10A	ID_1234	0	-0.49	-0.93	-3.34	-4.15	-3.34
Q_TMEM144	ID_1251	0	0.02	0.29	-2.96	-2.59	-4.06
Q_ATXN1	ID_1255	0	-0.32	-0.32	-2.68	-3.78	-3.74
Q_EPPK1	ID_1283	0	0.73	-0.47	-3.05	-4.66	-4.28
Q_PLCG2	ID_1296	0	-0.44	-0.85	-3.86	-4.37	-3.44
Q_LOC105612255	ID_1371	0	-0.03	-0.29	-2.87	-4.28	-2.64
Q_FEV	ID_1384	0	-1.38	-1.8	-5.84	-5.65	-6.78
Q_LOC105602355	ID_1409	0	1.14	0.31	-3.09	-2.24	-3.8
Q_ACOT11	ID_1429	0	-0.39	-0.78	-3.36	-5.2	-3.29
Q_LOC105614182	ID_1441	0	0.17	0.03	-3.34	-3.41	-4.54
Q_LOC106991785	ID_1459	0	-0.83	-0.98	-5.32	-6.98	-4.52
Q_LOC101122718	ID_1462	0	-0.55	-0.65	-3.57	-5.19	-3.06
Q_KLK7	ID_1475	0	0.73	-0.3	-3.53	-5.19	-5.32
Q_RASSF2	ID_1517	0	-0.04	-0.23	-2.85	-5.09	-2.86
Q_ND2	ID_1525	0	-0.75	-2.1	-3.91	-4.14	-3.41
Q_LOC105603593	ID_1530	0	-0.45	-0.79	-4.65	-4.31	-4.12
Q_LOC101116085	ID_1547	0	-1.45	-0.55	-3.4	-5.46	-3.96
Q_PIWIL3	ID_1549	0	0.18	-0.53	-3.24	-5.31	-3.27
Q_NHLH1	ID_1574	0	-1.07	-1.03	-5.09	-3.94	-4.88
Q_PRKAG3	ID_1593	0	-1.26	-1.29	-3.61	-4.27	-3.91
Q_LOC105602853	ID_1600	0	0.09	-1.43	-3.09	-4.6	-3.84
Q_LOC105603604	ID_1604	0	-0.31	-0.68	-2.78	-4.34	-4.79
Q_LOC106991172	ID_1607	0	-0.31	0.01	-3.55	-4.04	-5.75
Q_DOCK5	ID_1618	0	0.35	-0.17	-2.49	-5.42	-3.15
Q_GUCA1A	ID_1630	0	0.29	-0.25	-3.38	-3.87	-4
Q_LOC105608011	ID_1641	0	-0.37	-0.41	-3.23	-2.71	-5.17
Q_LOC101107342	ID_1652	0	-0.68	-1.01	-3.38	-4.3	-3.29
Q_LOC105609229	ID_1676	0	-0.33	-0.41	-3	-6.24	-3.2
Q_CHRNA3	ID_1709	0	-1.66	-1.7	-4.57	-5.64	-3.77
Q_LOC106991851	ID_1714	0	0.03	-0.69	-4.41	-3.48	-4.61
Q_SELP	ID_1794	0	-1.21	-0.87	-3.74	-3.55	-4.68
Q_LOC105615397	ID_1848	0	0.45	-1.21	-4.12	-5.19	-4.32
Q_LOC106991419	ID_1853	0	-1.46	-1.12	-5.68	-5.75	-4.88
Q_LOC106990716	ID_1880	0	-0.64	-0.98	-3.5	-4.57	-3.37
Q_LOC105605645	ID_1888	0	-0.6	-0.79	-3.03	-4.42	-3.97
Q_LOC101111846	ID_1905	0	-0.49	-0.96	-3.38	-3.45	-5.58
Q_LOC105607782	ID_2075	0	-1.11	-1.06	-3.06	-4.45	-4
Q_TTN	ID_2104	0	-1.85	-2.87	-5.84	-5.91	-6.04
Q_CRISP3	ID_2190	0	-0.53	-0.7	-4.38	-3.45	-3.58
Q_MS4A2	ID_2233	0	-0.86	-2.92	-4.6	-3.67	-4.8
Q_SLC17A8	ID_2259	0	-3.01	-3.97	-5.38	-5.96	-4.86
Q_GJA9	ID_2385	0	-1.92	-1.13	-4.55	-4.62	-4.75
Q_ITK	ID_2507	0	-2.52	-2.83	-5.15	-5.22	-4.35
Q_LOC101115157	ID_2526	0	-0.33	-0.73	-3.7	-3.77	-2.9
C_LOC105616742	ID_2579	0	-0.27	-0.32	-3.45	-3.79	-3.89
C_SYNE1	ID_2580	0	-0.2	-0.41	-3.38	-3.37	-3.15
C_-	ID_2581;ID_2589;ID_2593;ID_2600;ID_2615;ID_2619;ID_2620;ID_2623;ID_2626;ID_2632;ID_2633;ID_2640;ID_2641;ID_2644;ID_2646;ID_2652;ID_2653;ID_2661;ID_2665;ID_2666;ID_2667;ID_2672;ID_2674;ID_2675;ID_2677;ID_2683;ID_2687;ID_2690;ID_2694;ID_2696;ID_2698;ID_2707;ID_2708;ID_2710;ID_2712;ID_2717;ID_2718;ID_2720;ID_2724;ID_2725;ID_2731;ID_2744;ID_2753;ID_2758;ID_2767;ID_2768;ID_2774;ID_2779;ID_2780;ID_2790…	0	-0.25	-0.24	-3.17	-3.23	-3.23
C_LOC101112291	ID_2582	0	-0.44	-0.63	-3.82	-4.11	-4.17
C_NBEAL1	ID_2583	0	-0.26	-0.4	-3.45	-3.36	-3.35
C_ANKRD12	ID_2584	0	-0.32	-0.38	-3.2	-3.29	-3.34
C_GLS	ID_2585	0	-0.32	-0.58	-3.45	-3.61	-3.57
C_ZNF605	ID_2587	0	-0.26	-0.4	-3.2	-3.26	-3.55
C_KIAA1109	ID_2588	0	-0.11	-0.51	-3.21	-3.25	-3.21
C_LOC105606646	ID_2591	0	-0.04	-0.07	-3.13	-3.81	-3.87
C_LOC101109728	ID_2592	0	0.27	-0.17	-3.68	-4.21	-4.26
C_ALMS1	ID_2594	0	-0.2	-0.6	-3.43	-3.2	-3.29
C_SYDE2	ID_2598	0	-0.1	-0.19	-3.27	-3.42	-3.29
C_EML6	ID_2599	0	-0.53	-0.63	-3.85	-3.77	-3.45
C_LOC105612255	ID_2602	0	-0.29	-0.38	-4.53	-3.95	-4.75
C_N4BP2	ID_2603	0	-0.27	-0.54	-3.04	-3.53	-3.59
C_ZBTB37	ID_2604	0	-0.27	-0.34	-3.4	-3.09	-3.91
C_GTL2	ID_2605	0	-0.14	-0.25	-2.84	-3.86	-3.55
C_LOC105605886	ID_2611	0	-0.29	-0.72	-3.37	-3.49	-3.15
C_ADGRV1	ID_2612	0	-0.5	-1.01	-3.64	-3.55	-3.51
C_TRMT13	ID_2613	0	-0.54	-0.47	-3.52	-3.67	-3.93
C_LOC101104348	ID_2614	0	-0.57	-1.06	-4.68	-5.32	-3.9
C_SCAI	ID_2616	0	-0.42	-0.62	-3.01	-3.45	-3.56
C_TET1	ID_2618	0	-0.08	-0.35	-3.27	-4.44	-3.56
C_C1H1ORF111	ID_2621	0	-0.17	0.09	-3.64	-4.36	-5.21
C_ACRC	ID_2622	0	-0.14	-0.43	-4.19	-4.95	-5.22
C_MDM4	ID_2625	0	-0.22	-0.61	-3.61	-4.23	-3.45
C_PRTG	ID_2630	0	0.03	-0.49	-3.58	-4.54	-3.81
C_LOC105602314	ID_2631	0	-0.5	-0.71	-3.64	-4.47	-3.79
C_PGAP1	ID_2635	0	-0.28	-0.58	-3.53	-3.79	-3.9
C_DNAH5	ID_2637	0	0.47	-0.25	-3.2	-3.34	-3.19
C_PIWIL3	ID_2645	0	-0.03	-0.22	-2.77	-3.23	-4.11
C_LOC106991747	ID_2649	0	-0.26	-0.61	-2.82	-4.37	-3.6
C_IMPG2	ID_2654	0	-0.19	-0.52	-4.29	-4.6	-4.64
C_ATP7A	ID_2657	0	-0.49	-0.64	-3.06	-4.38	-3.34
C_LCORL	ID_2658	0	0.09	-0.44	-3.13	-3.02	-3.57
C_PLAG1	ID_2663	0	-0.44	-0.72	-3.53	-5.35	-4.35
C_PTAR1	ID_2670	0	-0.19	-0.36	-3.49	-2.89	-3.38
C_LRRC58	ID_2671	0	-0.25	-0.42	-4.74	-3.63	-4.63
C_USP45	ID_2673	0	-0.6	-0.72	-3.63	-4.23	-5.95
C_LOC101110131	ID_2684	0	-0.27	-0.63	-3.45	-2.92	-3.6
C_LOC106991735	ID_2685	0	-0.44	-1.8	-4.22	-4.7	-4.29
C_LOC101112623	ID_2692	0	-0.03	-0.24	-3.8	-3.18	-3.77
C_NCAM2	ID_2701	0	-0.91	-1.08	-3.01	-3.78	-4.23
C_LOC105604063	ID_2703	0	1.66	1.16	-2.32	-3.43	-4.7
C_LOC106991484	ID_2704	0	-0.44	-0.46	-3.23	-2.84	-4.63
C_LOC105607964	ID_2705	0	0.36	-0.36	-3.48	-3.56	-3.83
C_GNAT2	ID_2711	0	-0.11	-0.28	-3.21	-3.42	-3.88
C_C15H11ORF42	ID_2713	0	-0.78	-0.69	-3.32	-4.71	-3.39
C_LOC105607433	ID_2715	0	-0.31	-0.37	-3.52	-3.58	-3.14
C_PKHD1	ID_2716	0	0.33	-0.77	-5.47	-6.36	-4.63
C_ASXL3	ID_2726	0	-0.05	0.12	-2.44	-2.72	-4.4
C_MIR374B	ID_2732	0	-0.57	0.02	-4.58	-4.47	-6.32
C_LOC105609383	ID_2741	0	-0.78	-1.14	-3.82	-3.17	-4.11
C_FAM228A	ID_2746	0	-0.59	-0.44	-2.76	-3.16	-4.91
C_TRNAC-GCA	ID_2751	0	0.07	-0.23	-3.62	-3.83	-3.29
C_LOC106991522	ID_2756	0	-0.19	-0.36	-2.35	-3.65	-4.77
C_LOC105604828	ID_2760	0	0.38	0.13	-2.48	-2.66	-3.51
C_LOC106991474	ID_2761	0	-0.53	-0.67	-3.59	-4.89	-3.04
C_LRP1B	ID_2775	0	-0.47	0.15	-3.42	-4.05	-4.9
C_LOC106991740	ID_2778	0	-0.79	-0.59	-3.19	-3.08	-6.05
C_LOC106990835	ID_2783	0	-0.49	-0.69	-4.38	-3.85	-4.54
C_LOC105611819	ID_2785	0	-0.69	-0.21	-4.85	-5.74	-6.01
C_LOC105602951	ID_2821	0	-0.47	-0.41	-3.89	-4.36	-5.63
C_LOC105613198	ID_2823	0	0.03	-0.22	-3.01	-4.22	-5.49
C_LOC105611988	ID_2824	0	-0.6	-0.91	-5.75	-5.64	-5.9
C_LOC105604834	ID_2826	0	-0.24	0.24	-2.47	-5.36	-5.63
C_EIF5A2	ID_2833	0	-1.17	-1.02	-3.08	-4.29	-4.24
C_LOC106991596	ID_2834	0	-0.41	-2.02	-3.76	-3.65	-6.72
C_LOC105612920	ID_2835	0	-0.58	-0.74	-3.63	-2.84	-5.11
C_LOC105616771	ID_2845	0	-0.25	-1.62	-4.21	-4.68	-4.37
C_LOC105605915	ID_2879	0	0.42	-0.04	-2.02	-5.08	-4.35
C_LOC105604204	ID_2890	0	0.44	0.07	-2.82	-2.71	-4.97
C_LOC106991036	ID_2898	0	-0.42	-0.23	-2.51	-3.62	-4.47
C_CACNB4	ID_2899	0	-0.76	-0.65	-2.96	-5.44	-3.7
C_LOC105607552	ID_2906	0	0.51	-0.02	-3.56	-3.45	-4.72
C_LOC105608127	ID_2909	0	-0.21	-0.49	-2.38	-4.27	-5.54
C_LOC105616426	ID_2914	0	-0.19	-0.43	-3.91	-3.8	-4.07
C_LOC105602543	ID_2916	0	0.17	-0.07	-4.62	-4.51	-4.77
C_LOC105615202	ID_2937	0	0.16	-0.19	-1.85	-4.2	-5.47
C_LOC105607935	ID_2939	0	-0.8	-0.7	-4.17	-3.48	-4.33
C_LKAAEAR1	ID_2955	0	-0.51	-0.08	-2.89	-3.78	-3.46
C_LOC105613322	ID_2963	0	-0.21	-0.26	-2.35	-3.82	-4.09
C_LOC105603859	ID_2983	0	0.17	-1.06	-1.97	-5.77	-6.03
C_LOC101111846	ID_2990	0	-0.16	-1.1	-3.41	-4.89	-3.15
C_SMC1B	ID_2996	0	-1.22	-0.9	-4.19	-3.5	-4.35
C_LOC106991416	ID_3018	0	0.41	-0.46	-4.25	-3.14	-4.4
C_LOC105607782	ID_3146	0	-0.63	-0.6	-3.44	-4.33	-3.01
C_LOC105605077	ID_3162	0	-0.3	-0.77	-2.79	-3.27	-4.54
C_LDHAL6B	ID_3209	0	0.02	-0.76	-4.1	-2.4	-4.25
C_SH3RF2	ID_3265	0	0.28	-0.41	-2.75	-3.64	-2.9
C_LOC105609948	ID_3300	0	-0.11	-1.31	-2.98	-3.87	-4.13
L_TMED8	ID_3390	0	0.35	-0.7	-5.09	-3.7	-3.97
L_LOC105604781	ID_3459	0	-0.38	-0.83	-4.54	-3.43	-3.6
L_CEMIP	ID_3470	0	-0.31	-1.17	-3.58	-3.83	-3.34
L_LOC105607702	ID_3493	0	0.53	-1.45	-5.3	-3.89	-3.9
L_SLITRK4	ID_3505	0	0.04	-0.56	-3.24	-4.49	-4.3
L_LOC105611150	ID_3598	0	0.16	-0.38	-5.18	-3.26	-4.97
L_LOC101107359	ID_3600	0	-0.09	-3.24	-5.98	-6.82	-6.36
L_NAV2	ID_3617	0	-0.4	-1.84	-4.68	-3.4	-3.76
L_LOC105606063	ID_3750	0	0.16	-0.04	-3.5	-2.33	-4.29
L_KIF26A	ID_3752	0	-0.22	0.72	-2.46	-3.13	-5.26
L_LOC105611299	ID_3775	0	-0.87	-0.5	-4.69	-4.94	-5.49
L_LOC106991735	ID_3983	0	-2.23	-5.7	-5.68	-5.14	-5.3
L_LOC105614851	ID_3984	0	-2.21	-5.01	-5.88	-6.86	-5
L_LKAAEAR1	ID_4020	0	0.17	-0.89	-3.64	-2.66	-5.02
L_LOC101111846	ID_4041	0	0.54	-1.46	-4.65	-2.58	-5.45
L_LOC105603685	ID_4048	0	0.87	-1.02	-3.69	-2.04	-3.91
L_LOC105615865	ID_4053	0	1.02	-0.32	-2.93	-2.76	-2.72
L_LOC105602951	ID_4091	0	0.14	-1.22	-3.89	-3.56	-3.1
L_LOC105607869	ID_4132	0	-0.56	-1.23	-3.1	-3.76	-3.89
L_LOC105614842	ID_4146	0	0.54	-0.74	-2.05	-3.52	-4.65
L_LOC106991712	ID_4203	0	0.28	-0.98	-3.31	-3.56	-3.1
L_CALB1	ID_4245	0	0.17	-0.68	-2.54	-4.38	-3.93
L_LOC105608569	ID_4282	0	0.55	-0.5	-3.69	-2.94	-3.49

## Sheet: 35
The DEGs contained in Cluster 35
name	SPOT	E_1	E_2	E_3	F_1	F_2	F_3
S_LOC106990835	ID_149	0	0.12	-0.08	-3.83	-5.77	-3.31
S_LOC106991125	ID_189	0	-0.15	-0.76	-3.93	-7.26	-3.51
S_LOC105605855	ID_236	0	0.33	0.99	-4.64	-5.26	-2.36
S_LOC105608034	ID_245	0	0.75	0.37	-2.89	-5.51	-2.85
S_TEX15	ID_279	0	0.22	-2.38	-5.06	-4.51	-3.33
S_LOC105605025	ID_290	0	1.49	1.57	-3.13	-3.48	-1.61
S_LOC106991003	ID_307	0	-0.07	-0.62	-3.78	-4.72	-2.74
S_LOC106991851	ID_316	0	-0.01	-0.08	-3.94	-5.57	-2.45
S_LOC105611959	ID_326	0	0.27	0.11	-3.34	-5.77	-2.11
S_LOC105615397	ID_339	0	0.58	-0.56	-3.26	-5.47	-2.65
S_LOC106991617	ID_344	0	-0.15	-0.69	-4.3	-3.92	-2.85
S_LOC105608895	ID_363	0	0.63	0.23	-4.03	-4.65	-2.68
S_LOC105613198	ID_370	0	0.46	-0.41	-3.76	-4.96	-2.99
S_UNC5D	ID_378	0	-1.16	-1.51	-6.56	-4.6	-3.14
S_LOC101123026	ID_402	0	0.73	-0.97	-2.87	-4.23	-2.35
S_COL4A3	ID_420	0	0.57	-0.8	-3.77	-3.07	-2.41
S_COL4A4	ID_426	0	-1	-1.43	-6.56	-4.6	-3.2
S_LOC105612048	ID_620	0	0.65	-0.51	-3.77	-4.39	-1.93
S_LOC105615398	ID_696	0	0.53	-0.98	-3.59	-3.22	-2.56
S_TMEM74	ID_721	0	-0.74	-1.06	-4.77	-4.39	-3.15
Q_LOC105616355	ID_1065	0	-0.15	-0.58	-5.58	-5.17	-3.99
Q_JAKMIP3	ID_1068	0	0.04	-0.52	-6	-5.7	-4.2
Q_TNR	ID_1094	0	0.02	-0.32	-6.32	-6.88	-4.56
Q_ARAP2	ID_1101	0	0.18	-0.14	-5.13	-5.4	-3.68
Q_LRRC58	ID_1103	0	0.44	-0.04	-6.34	-5.18	-3.95
Q_TRMT13	ID_1136	0	0.01	-0.31	-4.41	-5.14	-3.43
Q_ATP7A	ID_1158	0	0.11	-0.18	-6.21	-6.7	-4.09
Q_CDKL5	ID_1159	0	0.27	0	-5.32	-6.39	-3.78
Q_LOC105605480	ID_1160	0	0.28	0.14	-6.71	-4.97	-3.74
Q_ASTN1	ID_1162	0	-0.08	-0.38	-4.45	-5.05	-3.36
Q_ARHGAP23	ID_1168	0	0.22	-0.05	-4.85	-5.27	-3.41
Q_PAQR5	ID_1176	0	-0.28	-0.59	-4.83	-4.77	-3.53
Q_UGGT1	ID_1185	0	-0.12	-0.29	-4.98	-4.91	-3.36
Q_TENM4	ID_1189	0	-0.1	-0.14	-5.01	-6.01	-3.68
Q_NCOR2	ID_1201	0	0	-0.2	-3.6	-4.23	-2.76
Q_LENG8	ID_1205	0	0.18	-0.01	-4.14	-5	-3.11
Q_RNF144A	ID_1207	0	0.16	0	-3.39	-3.69	-2.44
Q_GFOD1	ID_1209	0	-0.19	-0.12	-5	-5.17	-3.38
Q_SYNE3	ID_1212	0	0.05	-0.34	-4.64	-4.1	-3.04
Q_ABLIM1	ID_1214	0	-0.22	-0.34	-4.21	-3.7	-2.81
Q_SLC7A1	ID_1224	0	-0.31	-0.63	-4.42	-4.29	-3.13
Q_RALGAPA2	ID_1227	0	0.13	0.13	-4.74	-5.34	-3.25
Q_DOT1L	ID_1228	0	-0.03	-0.22	-3.54	-3.7	-2.52
Q_KIF13B	ID_1236	0	0.09	0.02	-5.54	-5.94	-3.63
Q_SEL1L	ID_1240	0	-0.08	-0.14	-4.42	-5.35	-3.28
Q_SNX29	ID_1243	0	0.32	0.17	-4.83	-5.66	-3.33
Q_ZNF618	ID_1245	0	0.03	-0.18	-5.64	-4.49	-3.42
Q_DPYSL5	ID_1247	0	0.62	0.43	-3.24	-3.63	-2.27
Q_BAHCC1	ID_1256	0	0.01	-0.33	-4.05	-5.15	-3.15
Q_HCFC1	ID_1258	0	0.1	-0.19	-5.65	-5.5	-3.49
Q_KIAA0355	ID_1259	0	0.15	-0.11	-3.65	-4.46	-2.74
Q_CECR2	ID_1260	0	0.72	-0.21	-6.52	-4.27	-3.72
Q_DENND5B	ID_1263	0	-0.2	-0.37	-4.27	-4.4	-2.91
Q_LOC106991125	ID_1264	0	0	-0.47	-5.43	-6.5	-3.82
Q_PLEKHA6	ID_1267	0	-0.02	-0.14	-5.18	-6.03	-3.56
Q_PGAP1	ID_1269	0	0.2	0.3	-4.85	-5.31	-3.14
Q_PLCXD3	ID_1273	0	0.99	0.94	-5.21	-4.92	-3.03
Q_FAM168A	ID_1274	0	0.05	0.02	-4.2	-4.98	-2.97
Q_FZD7	ID_1276	0	-0.02	-0.38	-4.2	-3.99	-2.77
Q_LIMD1	ID_1279	0	-0.19	-0.22	-4.32	-4.32	-2.86
Q_SOGA3	ID_1285	0	0.17	0.1	-3.78	-3.41	-2.32
Q_DOCK3	ID_1286	0	0.09	-0.09	-4.12	-4.62	-2.8
Q_TMC8	ID_1290	0	0.77	-0.03	-2.91	-3.7	-2.55
Q_AFAP1	ID_1293	0	0.41	0.13	-3.25	-4.04	-2.48
Q_NRXN1	ID_1295	0	-0.23	-0.28	-4.06	-3.66	-2.59
Q_LOC106991003	ID_1298	0	-0.4	-0.69	-5.33	-6.4	-3.87
Q_ZNF704	ID_1299	0	-0.04	-0.52	-4.53	-3.71	-3.14
Q_GATAD2B	ID_1300	0	0.23	0.06	-4.22	-4.41	-2.7
Q_LOC101115808	ID_1307	0	0.02	-0.12	-4.66	-4.32	-2.92
Q_KCNMA1	ID_1308	0	-0.06	-0.25	-3.18	-4.07	-2.54
Q_ACAP2	ID_1313	0	-0.07	-0.27	-3.45	-4.8	-2.9
Q_PPFIA4	ID_1314	0	-0.53	-0.66	-4.62	-4.64	-3.16
Q_TRPM7	ID_1318	0	-0.22	-0.23	-3.57	-4.4	-2.69
Q_GAS7	ID_1319	0	0.72	0.4	-2.87	-3.33	-1.99
Q_NRXN3	ID_1328	0	0	0.07	-4.8	-4.19	-2.79
Q_ARID4B	ID_1332	0	0.02	-0.01	-3.78	-4.76	-2.74
Q_BSN	ID_1337	0	0.01	0.05	-5.42	-5.88	-3.35
Q_MAGI2	ID_1338	0	0.15	0.19	-3.35	-3.83	-2.23
Q_SYT1	ID_1339	0	0.12	0.38	-4.7	-5.22	-2.94
Q_N4BP1	ID_1340	0	0.08	0	-3.32	-4.03	-2.37
Q_LOC105606312	ID_1341	0	0.71	0.81	-4.51	-5.48	-2.89
Q_TMED8	ID_1347	0	0.43	0.38	-4.02	-4.23	-2.51
Q_LOC105605616	ID_1348	0	-0.19	-0.37	-3.92	-4.2	-2.64
Q_SLC1A2	ID_1354	0	-0.78	-1.12	-6.03	-5.22	-3.81
Q_LOC101112115	ID_1355	0	-0.48	-0.7	-4.78	-4.85	-3.26
Q_TNRC6C	ID_1360	0	-0.12	-0.38	-4.72	-5.24	-3.09
Q_DAB2IP	ID_1364	0	-0.1	-0.2	-3.96	-4.3	-2.58
Q_KSR2	ID_1367	0	-0.2	-0.38	-4.56	-6.95	-3.62
Q_LOC105605515	ID_1368	0	0.06	-0.43	-4.35	-4.95	-2.9
Q_ABTB2	ID_1373	0	0.2	-0.01	-3.35	-4.23	-2.4
Q_ZC3H11A	ID_1378	0	-0.04	-0.2	-3.99	-5.16	-2.89
Q_EFR3B	ID_1381	0	0.16	0.1	-4.14	-5.21	-2.82
Q_NAV2	ID_1388	0	-0.18	-0.13	-6.08	-6.61	-3.66
Q_ANKRD11	ID_1390	0	-0.05	-0.18	-3.7	-4.04	-2.38
Q_PRRC2B	ID_1391	0	-0.16	-0.19	-4.5	-5.27	-2.96
Q_GIGYF1	ID_1392	0	-0.05	-0.2	-4.33	-4.74	-2.75
Q_ZBTB6	ID_1395	0	0.11	0.04	-4.28	-3.65	-2.48
Q_KIF1A	ID_1398	0	0.1	0.03	-4.47	-5.49	-2.95
Q_PEG3	ID_1404	0	0.16	0	-4.91	-5.54	-3.01
Q_PGM2L1	ID_1407	0	0.39	0.37	-4.81	-4.8	-2.68
Q_KIAA0232	ID_1408	0	0.06	0.17	-3.41	-3.87	-2.17
Q_IGF2R	ID_1411	0	0.03	-0.09	-4.49	-5.67	-3.01
Q_PROSER2	ID_1412	0	0.14	-0.18	-4.99	-4.47	-2.86
Q_ZBTB16	ID_1413	0	-0.21	-0.6	-6.59	-6.24	-3.73
Q_CACNA1E	ID_1414	0	0.3	0.16	-4.01	-4.7	-2.51
Q_IQSEC1	ID_1415	0	-0.34	-0.19	-4.04	-4.05	-2.53
Q_TTC28	ID_1417	0	0.28	0.12	-3.64	-4.91	-2.58
Q_LOC105615254	ID_1418	0	-0.53	-0.6	-4.88	-7.27	-3.78
Q_C13H20ORF194	ID_1419	0	0.26	0.25	-3.15	-3.94	-2.12
Q_ADCY4	ID_1420	0	-0.36	-0.52	-3.66	-3.94	-2.64
Q_LOC106991634	ID_1422	0	-0.01	-0.47	-5.14	-5	-3.01
Q_LOC106991846	ID_1424	0	0.31	0.03	-4.64	-7.04	-3.17
Q_LOC105604883	ID_1426	0	0.05	0.39	-4.27	-6.04	-2.96
Q_ZNF436	ID_1432	0	0.11	0.23	-3.2	-4.05	-2.2
Q_PLEKHM3	ID_1433	0	-0.1	-0.25	-3.77	-5.72	-3
Q_LOC101121080	ID_1438	0	0	-0.23	-4.01	-5.4	-2.85
Q_TULP4	ID_1443	0	-0.02	-0.1	-3.53	-4.24	-2.34
Q_FAM196A	ID_1444	0	-0.06	0	-3.85	-3.66	-2.33
Q_CACNA1I	ID_1445	0	-0.24	-0.25	-4.87	-6.08	-3.17
Q_FAM135B	ID_1447	0	0.88	0.35	-2.81	-3.62	-2.01
Q_ALK	ID_1454	0	-0.08	-0.43	-3.6	-5.26	-2.93
Q_LMTK2	ID_1464	0	-0.49	-0.3	-3.86	-4.76	-2.68
Q_DUSP4	ID_1472	0	-0.14	-0.68	-4.73	-3.8	-2.83
Q_DYNC1LI2	ID_1473	0	0.17	0	-3.67	-3.94	-2.15
Q_KIAA0430	ID_1477	0	-0.07	-0.31	-4.27	-4.42	-2.51
Q_FAM91A1	ID_1478	0	0.08	-0.05	-4.23	-4.63	-2.5
Q_PVRL1	ID_1486	0	0.11	0.12	-3.53	-4.03	-2.18
Q_ZNF862	ID_1488	0	-0.13	-0.21	-3.91	-3.98	-2.32
Q_EIF5A2	ID_1489	0	0.44	0.39	-4.24	-7.56	-3.23
Q_HSPA12A	ID_1490	0	-0.37	-0.29	-4.73	-5.19	-2.86
Q_PITPNM3	ID_1493	0	0.11	0.31	-4.16	-4.49	-2.38
Q_ST3GAL1	ID_1494	0	-0.68	-0.63	-5.18	-4.48	-3.06
Q_MAML1	ID_1498	0	0.13	0.3	-3.93	-3.56	-2.13
Q_STK4	ID_1500	0	-0.2	-0.44	-3.91	-4.91	-2.69
Q_IQSEC3	ID_1503	0	-0.62	-0.23	-4.15	-4.59	-2.6
Q_RANBP10	ID_1505	0	0.08	-0.03	-4.53	-4.84	-2.57
Q_LOC105603543	ID_1506	0	0	0.21	-4.21	-6.28	-2.95
Q_LOC106991255	ID_1515	0	0.94	0.39	-4.6	-5.67	-3.22
Q_EXOC6B	ID_1520	0	0.12	0.03	-4.43	-4.95	-2.52
Q_LOC106991509	ID_1522	0	-0.38	-0.33	-6.22	-6.29	-3.62
Q_EML4	ID_1523	0	-0.03	-0.05	-3.16	-4.97	-2.54
Q_HS2ST1	ID_1524	0	0.38	0.34	-3.82	-4.63	-2.26
Q_SLC25A37	ID_1527	0	0.09	0.14	-3.47	-5.34	-2.66
Q_LOC105602059	ID_1528	0	0.55	0.11	-4.18	-4.57	-2.45
Q_LOC105606075	ID_1529	0	-0.42	-0.41	-4.67	-6.74	-3.28
Q_WIPF2	ID_1532	0	-0.4	0	-3.96	-4.56	-2.44
Q_LOC105602425	ID_1535	0	-0.16	-0.37	-4.11	-3.95	-2.36
Q_LOC106991439	ID_1539	0	1.37	0.84	-2.63	-4.93	-2.47
Q_ABL1	ID_1540	0	-0.02	-0.14	-3.46	-4.37	-2.25
Q_LARP1	ID_1554	0	-0.08	0	-3.78	-4.7	-2.31
Q_LOC101117099	ID_1558	0	0.5	0.17	-4.4	-4.47	-2.49
Q_CHML	ID_1563	0	0.13	-0.09	-5.25	-6.91	-3.07
Q_LOC101102813	ID_1576	0	0.44	0.63	-3.99	-5.06	-2.38
Q_LOC101111090	ID_1582	0	0.54	-0.06	-3.46	-4.94	-2.41
Q_LOC105616444	ID_1584	0	1.05	0.71	-3.16	-3.34	-1.59
Q_FOXF1	ID_1588	0	0.18	-0.36	-2.98	-4.63	-2.44
Q_LOC106990929	ID_1591	0	-0.42	-0.27	-5.34	-5.82	-2.95
Q_SUSD6	ID_1596	0	-0.17	0.03	-3.83	-5.79	-2.62
Q_LOC105611959	ID_1613	0	0.4	0.39	-3.55	-5.62	-2.58
Q_AFMID	ID_1615	0	1.79	0.16	-2.71	-2.44	-1.85
Q_LOC105602007	ID_1619	0	0.49	0	-4.35	-3.84	-2.97
Q_GRM5	ID_1620	0	-0.61	-0.83	-5.04	-6.05	-3.07
Q_TAB3	ID_1624	0	0.03	-0.03	-3.45	-4.77	-2.19
Q_LOC101117035	ID_1633	0	0.06	0.08	-5.4	-2.98	-2.43
Q_MFSD11	ID_1635	0	0.01	-0.02	-4.48	-6.06	-2.62
Q_ZBED6CL	ID_1637	0	-0.04	0.09	-4.67	-3.74	-2.29
Q_CNTN2	ID_1639	0	-0.18	-0.31	-5.49	-6.91	-3.86
Q_LOC105607198	ID_1645	0	-0.07	0.23	-2.99	-4.87	-2.24
Q_LOC101109343	ID_1648	0	0.46	0.82	-5.15	-5.22	-2.77
Q_LOC101123316	ID_1650	0	0.94	0.37	-2.77	-3.84	-2.38
Q_FOXO3	ID_1655	0	0.02	-0.14	-4.45	-7.98	-2.98
Q_KIF21B	ID_1657	0	-0.1	-0.19	-3.78	-5.2	-2.33
Q_ITGAX	ID_1659	0	-0.88	-0.52	-4.83	-4.58	-2.86
Q_KCNH5	ID_1675	0	-0.36	-0.46	-4.97	-4.23	-2.52
Q_LOC106991168	ID_1679	0	0.15	0.18	-4.95	-6.02	-2.56
Q_SLC7A5	ID_1681	0	0.02	-0.32	-4.28	-5.24	-2.36
Q_SOWAHC	ID_1693	0	-0.14	0.03	-4	-4.81	-2.2
Q_SLC30A10	ID_1698	0	0.98	-0.04	-2.73	-4.21	-2.34
Q_XYLT1	ID_1699	0	0.21	0.03	-3.45	-4.91	-2.06
Q_EPHA8	ID_1705	0	-0.42	-0.54	-3.24	-6.48	-3.03
Q_NHLRC3	ID_1708	0	0.28	0.39	-4.16	-4.72	-1.98
Q_KLF13	ID_1712	0	-0.25	-0.83	-7.12	-4.87	-3
Q_C1H3ORF80	ID_1715	0	0.31	0.13	-2.73	-5.8	-2.47
Q_TMEM131	ID_1722	0	-0.2	-0.38	-4.02	-5.64	-2.42
Q_LOC105602396	ID_1728	0	-0.18	-0.11	-3.7	-5.51	-2.32
Q_LOC105605970	ID_1746	0	-0.25	-0.25	-2.9	-5.55	-2.51
Q_SLC6A1	ID_1750	0	-0.96	-1.01	-5.07	-6.61	-3.81
Q_LOC105616740	ID_1756	0	-0.53	-0.91	-5.75	-4.82	-3.37
Q_LOC101108035	ID_1760	0	-0.36	-0.33	-4.59	-6.98	-2.74
Q_GDNF	ID_1761	0	0.46	-0.21	-3.57	-3.64	-2.55
Q_LOC101117613	ID_1766	0	0.15	-0.04	-4.45	-4.16	-1.92
Q_LOC106991605	ID_1770	0	0.11	-0.07	-2.77	-7.16	-2.83
Q_LOC105611988	ID_1777	0	0.65	0.1	-3.35	-5.42	-2.23
Q_LOC105605563	ID_1782	0	-1.08	-0.97	-5.1	-6.17	-3.49
Q_LOC105605770	ID_1790	0	0.65	0.57	-6.1	-3.59	-1.98
Q_SKP2	ID_1805	0	-0.09	-0.27	-3.13	-5.78	-2.33
Q_GPR107	ID_1824	0	0.06	0.08	-3.66	-5.25	-1.92
Q_SHISA9	ID_1829	0	0.01	-0.29	-3.36	-7.52	-2.6
Q_LOC101107080	ID_1835	0	0.23	0.15	-3.64	-5.59	-1.96
Q_BCL2	ID_1845	0	0.07	-0.21	-3.84	-6.03	-2.19
Q_CNNM4	ID_1859	0	-0.02	0.28	-3.88	-6.12	-2.08
Q_LOC101122710	ID_1882	0	0.01	0.29	-4.01	-5.08	-2.21
Q_HDAC4	ID_1922	0	-0.13	-0.11	-4.19	-5.48	-1.99
Q_SCD	ID_1941	0	1.1	0.7	-3.9	-4.9	-2.11
Q_LOC106990921	ID_1947	0	-0.97	-0.64	-5.29	-4.36	-3.17
Q_ARHGAP35	ID_1960	0	0.11	0.12	-4.31	-5.57	-2.51
Q_ZNF280B	ID_1969	0	0.72	0.15	-4.08	-4.15	-1.53
Q_PCDH19	ID_1992	0	-0.01	-0.26	-4.36	-6.43	-2.08
Q_NTN1	ID_2038	0	0.53	0.85	-3.76	-6.68	-2.55
Q_LOC101113832	ID_2045	0	-1.61	-0.95	-3.83	-7.07	-2.91
Q_LOC101113831	ID_2048	0	-0.93	-0.62	-4.16	-5.49	-2.73
Q_AATK	ID_2098	0	0	0.05	-4.55	-6.21	-1.88
Q_PLXNA1	ID_2183	0	0.21	-0.2	-4.08	-6.74	-1.74
Q_WISP3	ID_2213	0	1.64	1.23	-3.5	-2.57	-1.11
Q_TUB	ID_2238	0	0.35	0.28	-3.5	-4.86	-1.7
Q_LOC105602646	ID_2276	0	2.02	1.04	-2.8	-2.87	-2
Q_RBM47	ID_2321	0	-1.73	-0.92	-4.19	-5.26	-2.8
Q_GPR101	ID_2324	0	1.45	1.19	-3.54	-4.69	-1.18
C_ZBTB20	ID_2634	0	-0.17	-0.47	-3.96	-4.39	-2.9
C_ZNF483	ID_2639	0	-0.12	-0.34	-3.98	-5.23	-3.26
C_HIF3A	ID_2681	0	-0.14	0.13	-3.82	-4.07	-2.34
C_REL	ID_2755	0	-0.42	-0.74	-4.14	-4.03	-2.64
C_LOC101123368	ID_2765	0	-0.62	-0.77	-4.52	-5.41	-3.21
C_ZNF529	ID_2772	0	0.66	-0.65	-4.25	-3.14	-2.71
C_LOC105606235	ID_2782	0	-0.81	-0.54	-6.23	-6.12	-3.38
C_LOC106991595	ID_2859	0	-0.36	-0.46	-5.5	-3.81	-2.85
C_LOC105604270	ID_2885	0	0.1	-1.27	-4.64	-3.95	-2.8
C_SCN1A	ID_3031	0	1	0.47	-3.98	-2.28	-2.13
C_CSMD1	ID_3045	0	1.57	1.28	-2.53	-2.42	-1.37
L_CHRNA2	ID_3494	0	0.22	0.28	-6.35	-6.19	-3.41
L_MKI67	ID_3499	0	1.24	1.37	-7.94	-6.26	-3.64
L_SV2A	ID_3541	0	0.32	-0.67	-4.3	-3.24	-2.76
L_WHSC1	ID_3546	0	1.08	0.02	-3.9	-2.49	-2.55
L_CHST11	ID_3592	0	0.89	0.1	-4.09	-2.63	-2.3
L_FOXM1	ID_3593	0	1.35	0.69	-3.86	-2.92	-1.97
L_SCN9A	ID_3647	0	-0.12	-0.28	-5.1	-3.63	-2.58
L_SLC39A14	ID_3660	0	-0.03	-1.61	-4.08	-3.5	-2.84
L_SPECC1	ID_3668	0	0.07	-1.56	-3.93	-3.55	-2.79
L_CLSPN	ID_3682	0	1.2	1.19	-3.75	-3.07	-1.6
L_LOC106991377	ID_3683	0	0.55	-2.23	-5.68	-6.93	-4.48
L_LOC106991509	ID_3691	0	0.62	0.17	-4.26	-3.19	-2.15
L_IQGAP3	ID_3692	0	1.52	1.53	-4.41	-3.27	-1.68
L_INSRR	ID_3745	0	1.06	0.56	-5.31	-2.75	-2.22
L_KIF18B	ID_3755	0	1.49	0.93	-5.44	-3.16	-1.97
L_CKAP2	ID_3770	0	1	0.78	-3.85	-3.49	-1.59
L_NRP1	ID_3778	0	0.39	0.03	-3.5	-4.26	-1.91
L_CASC5	ID_3780	0	1.13	0.72	-3.42	-3.1	-1.43
L_KCNK2	ID_3792	0	1.5	1.53	-2.52	-2.52	-1.03
L_PLCXD2	ID_3807	0	0.15	0.38	-4.27	-3.59	-1.87
L_LIPG	ID_3832	0	-0.36	0.03	-3.18	-5.43	-2.48
L_ESPL1	ID_3838	0	1.21	0.59	-4.45	-2.51	-1.67
L_FBXO5	ID_3840	0	1.12	0.37	-3.92	-2.66	-1.57
L_E2F7	ID_3879	0	1.55	1.31	-3.43	-3.38	-1.15
L_KIF14	ID_3889	0	1.65	1.06	-6.41	-4.34	-1.8
L_PRR11	ID_3896	0	1.15	1.19	-6.16	-5.99	-2.01
L_CCNF	ID_3916	0	1.03	0.54	-4.61	-2.93	-1.5
L_KIF20A	ID_3929	0	1.03	1.38	-4.17	-3.37	-1.2
L_LOC105603974	ID_3947	0	0.14	-0.34	-3.85	-4.1	-3.07
L_CENPF	ID_3950	0	1.23	0.4	-5.81	-4.85	-1.82
L_SPAG5	ID_3961	0	1.06	0.58	-4.19	-3.27	-1.28
L_DOCK3	ID_3966	0	-1.31	-4.33	-8.3	-6.36	-4.2
L_HJURP	ID_3970	0	1.15	0.46	-7.43	-5.18	-2.09
L_UHRF1	ID_3985	0	1.5	1.39	-3.34	-3.4	-0.84
L_GEN1	ID_4056	0	1.43	0.43	-3.7	-3.89	-1.04
L_LHCGR	ID_4059	0	0.79	1.92	-6.82	-7.88	-2.82
L_E2F8	ID_4060	0	0.99	1.02	-5.6	-5.11	-1.43
L_ASPM	ID_4089	0	1.15	0.75	-5.82	-4.51	-1.34
L_LOC105602171	ID_4115	0	0.87	-0.12	-4.31	-2.97	-2.1
L_SHCBP1	ID_4120	0	1.47	1.98	-3.34	-3.59	-0.44
L_DEPDC1	ID_4175	0	1.38	0.7	-6.11	-5.22	-1.2
L_LOC105610091	ID_4220	0	0.71	-0.2	-4.07	-3.32	-1.86
L_SLC35G1	ID_4225	0	1.28	-2.98	-5.38	-4.65	-1.78
L_OPALIN	ID_4238	0	0.83	-2.75	-7.01	-7.26	-2.34
L_IGSF11	ID_4243	0	0.25	-2.59	-6.23	-5.5	-2.15
L_LOC105616516	ID_4296	0	0.03	-1.74	-4.61	-3.27	-2.82

## Sheet: 39
The DEGs contained in Cluster 39
name	SPOT	E_1	E_2	E_3	F_1	F_2	F_3
S_RPL39	ID_21	0	-0.18	-0.45	2.56	3.27	2.97
S_ATP5I	ID_25	0	-0.08	0.06	2.85	3.68	3.49
S_LOC101103815	ID_31	0	-0.18	0.64	3.32	3.36	3.37
S_PHPT1	ID_37	0	0.2	0.49	3.04	3.67	3.26
S_LOC101110527	ID_43	0	-0.44	-0.03	2.7	3.41	2.64
S_LOC105604154	ID_58	0	0.42	0.52	3.13	4.05	3.79
S_LOC101107920	ID_73	0	-0.5	-0.28	2.3	3.28	3.07
S_MIF	ID_78	0	-0.39	0.48	3.98	4.78	4.52
S_LOC101123133	ID_81	0	0.28	0.2	3.06	4.08	3.91
S_LOC105604616	ID_87	0	0.51	0.66	3.17	3.69	3.99
S_LOC105605079	ID_93	0	-0.32	0.1	2.62	3.42	3.29
S_LOC105602398	ID_97	0	-0.6	-0.31	2.33	3	3.02
S_TNFRSF6B	ID_107	0	-1.27	0.12	2.82	4.17	3.35
S_S100A5	ID_116	0	-0.5	-0.6	2.11	3.56	3.82
S_LOC101122127	ID_124	0	-0.82	-0.5	2.08	3.27	3.15
S_LOC101106314	ID_126	0	-0.11	-0.37	1.91	3.47	3.12
S_RPS26	ID_127	0	-0.33	0.24	2.4	3.48	3.16
S_LOC101111936	ID_133	0	1.19	0.36	3.64	4.62	5.11
S_LOC101110941	ID_173	0	1.73	0.87	4.42	4.73	4.09
S_LOC101118452	ID_193	0	-0.13	0.95	3.26	4.1	3.84
S_CRYGN	ID_214	0	-1.13	0.08	2.74	3.81	2.73
S_LOC101102859	ID_218	0	-0.91	-0.25	2.68	3.36	3.11
S_LOC101112155	ID_219	0	-0.29	-0.28	2.13	3.39	3.27
S_LOC101103156	ID_225	0	0.06	1.16	3.64	4.78	3.8
S_LOC105608589	ID_226	0	-0.32	1.75	3.68	5.3	4.74
S_LOC101120811	ID_228	0	0.64	0.3	2.79	4.12	3.97
S_QPCT	ID_230	0	1.09	0.38	3.92	4.96	3.72
S_SLCO1B3	ID_252	0	-0.01	-0.66	1.72	3.59	3.25
S_C3H2ORF40	ID_277	0	0.34	0.85	3.29	6.32	5.54
S_LOC101114663	ID_288	0	-0.71	-0.2	2.58	2.89	3.15
S_NLRP13	ID_306	0	2.19	2.48	4.82	7.55	5.98
S_LOC101119878	ID_322	0	-0.61	-0.06	2.46	3.36	3.29
S_LOC101103150	ID_338	0	1.29	0.9	3.9	3.91	4.69
S_BPIFB6	ID_347	0	0.96	0.26	1.74	4.09	3.79
S_LOC106991444	ID_360	0	-0.61	-0.06	2.46	3.39	2.87
S_TTR	ID_410	0	2.21	1.19	3.46	7.2	5.89
S_LOC105610397	ID_448	0	0.87	0.9	3.42	3.55	4.23
S_LOC101112274	ID_459	0	-2.83	0.27	1.66	3.15	2.92
S_GPX2	ID_466	0	0.87	1.16	4.53	4.91	5.04
S_LOC101111701	ID_524	0	-0.71	-0.42	2.23	3.85	3.67
S_MSLN	ID_568	0	0.87	1.16	2.82	4.44	4.35
S_LOC105603284	ID_582	0	1.87	1.48	3.61	5.13	3.79
S_LOC101102959	ID_594	0	2.46	3.33	4.94	6.67	4.64
S_LOC101112474	ID_601	0	0.29	-0.42	1.94	3.68	3.76
S_SST	ID_602	0	-2.13	1.33	2.27	3.13	4.64
S_LOC105613234	ID_673	0	1.46	1.75	3.82	4.91	4.72
S_LOC101106344	ID_732	0	0.21	-0.13	1.47	1.78	4.42
Q_ECEL1	ID_945	0	-0.23	-0.18	3.33	3.44	3.8
Q_LOC101108414	ID_947	0	0.38	0.15	3.48	3.81	3.42
Q_C15H11ORF16	ID_964	0	0.59	0.79	4.03	4.02	4.01
Q_IGFBPL1	ID_971	0	-0.41	-0.07	3.34	3.91	3.68
Q_LOC105604044	ID_977	0	0.52	0.5	3.79	3.5	4.09
Q_SIX3	ID_995	0	-1.66	1.98	8.22	8.11	8.07
Q_FNDC9	ID_1000	0	-0.02	-0.55	4.05	3.83	4.89
Q_CARTPT	ID_1009	0	1.91	1.73	7.18	8.43	7.29
Q_POMC	ID_1055	0	1.19	2.03	6.37	7.53	6.7
Q_ISLR2	ID_1057	0	0.96	1.32	4.42	4.55	4.71
Q_ARHGAP36	ID_1089	0	0.3	-0.26	3.66	3.09	4.38
Q_PRL	ID_1110	0	1.14	0.44	4.77	7.14	6
Q_LOC106991588	ID_1126	0	0.45	1.39	5.28	5.69	4.66
Q_RIBC2	ID_1127	0	1.25	2.04	6.33	7.15	6.17
Q_CFAP161	ID_1152	0	0.49	0.68	4.33	5.16	3.95
Q_DRC3	ID_1167	0	0.73	0.33	4.25	5.78	4.28
Q_LOC101106541	ID_1178	0	-0.33	1.82	6.47	7.46	5.76
Q_GH	ID_1179	0	0.84	0.36	4.02	6.23	4.94
Q_NNAT	ID_1216	0	1.07	1.26	3.9	4.31	3.79
Q_AVP	ID_1217	0	-1.66	-0.28	6.95	9.95	8.56
Q_LHB	ID_1225	0	1.34	1.96	5.81	7.21	5.64
Q_TTC25	ID_1261	0	0.19	-0.48	2.63	3.23	2.91
Q_TRH	ID_1304	0	0.55	0.47	6.01	8.24	6.09
Q_TEKT1	ID_1310	0	0.4	0.83	3.75	4.65	3.1
Q_CFAP52	ID_1311	0	1.21	1.81	5.32	5.72	4.41
Q_ROPN1	ID_1325	0	1.67	3.3	7.77	8.27	6.74
Q_FAM132A	ID_1331	0	0.51	0.27	3.38	4.17	3.15
Q_SPAG6	ID_1352	0	-0.33	1.13	5.26	6.19	4.72
Q_SPC24	ID_1362	0	-0.01	-0.11	3.23	3.34	3.68
Q_CFAP221	ID_1401	0	0.84	0.89	4.45	5.23	4.19
Q_NME9	ID_1421	0	2.39	2.86	6.81	6.2	5.78
Q_FANK1	ID_1434	0	0.78	0.87	3.57	4.3	3.04
Q_SCTR	ID_1467	0	-0.14	-0.28	3.01	3.46	3.26
Q_DNAJB13	ID_1511	0	0.62	1.08	3.63	4.64	3.11
Q_ZBBX	ID_1516	0	-0.33	1.04	3.37	4.28	3.94
Q_SLC22A8	ID_1550	0	-0.33	0.24	3.26	2.4	4.45
Q_TMEM212	ID_1598	0	0.25	0.59	3.29	5.08	3.46
Q_CDH16	ID_1599	0	-0.33	0.4	3.26	5.11	2.81
Q_CAPSL	ID_1614	0	2.75	2.97	6.17	6.64	5.21
Q_CCDC33	ID_1625	0	0.89	3.04	5.88	7.51	5.28
Q_TP73	ID_1658	0	2.25	3.42	6.88	7.79	5.46
Q_WDR63	ID_1662	0	0.47	2.04	4.71	6.16	4
Q_SC5	ID_1672	0	1.25	1.3	4.25	5.02	4.33
Q_RARRES1	ID_1685	0	1.38	1.03	3.2	4.81	3.08
Q_PIFO	ID_1688	0	0.25	2.04	4.92	6.04	3.76
Q_FOXJ1	ID_1718	0	0.51	2.13	5.74	6.65	4.41
Q_RSPH4A	ID_1723	0	1.54	2.78	5.3	5.53	4.55
Q_CFAP65	ID_1743	0	0.08	1.13	3.36	4.58	2.67
Q_STMND1	ID_1771	0	0.99	1.53	4.16	5.75	4.05
Q_LOC101117946	ID_1779	0	-0.96	0.39	3.49	1.18	5.13
Q_FAM216B	ID_1800	0	0.99	3.47	7.44	7.88	6.45
Q_RAB19	ID_1803	0	-0.33	0.72	2.9	3.69	3.21
Q_LRRC23	ID_1831	0	0.67	2.89	6.39	7.67	5.33
Q_LOC105608589	ID_1868	0	0.4	2.84	4.68	6.38	4.51
Q_LOC101108763	ID_1876	0	-0.07	0.65	2.22	1.96	5.11
Q_BSPH1	ID_1883	0	0.05	1.11	3.85	1.48	4.62
Q_POU1F1	ID_1891	0	1.67	0.72	3.79	5.78	5.21
Q_KRT8	ID_1912	0	-0.75	1.42	6.23	2.53	7.44
Q_POSTN	ID_1917	0	0.04	0.86	3.7	1.06	5.29
Q_LOC101117431	ID_1949	0	-0.82	1.56	5.11	3.08	6.99
Q_C24H16ORF89	ID_2103	0	-1.11	0.72	4.13	1.33	5.45
Q_KRT15	ID_2129	0	-1.33	0.72	2.66	1.72	6.19
Q_LOC101102990	ID_2143	0	2.67	1.83	6.86	2.52	8.03
Q_HSPA6	ID_2427	0	-0.09	1.38	2.81	1.64	4.79
C_IGFBP6	ID_2578	0	0.34	0.7	4.46	4.7	4.33
C_SPON2	ID_2586	0	0.24	0.97	4.99	4.74	5.13
C_VGF	ID_2590	0	0.06	0.75	3.81	3.62	3.98
C_PRSS12	ID_2607	0	-0.27	0.33	3.52	4.27	4.08
C_SFRP4	ID_2628	0	-0.56	0.74	3.69	3.04	4.03
C_ABRACL	ID_2629	0	0.11	0.24	3.23	4.58	3.34
C_C3H2ORF40	ID_2648	0	-0.78	0.88	3.82	3.35	3.86
C_SORCS3	ID_2651	0	-1	0.2	3.5	5.57	4.66
C_LOC105604044	ID_2656	0	-0.46	1.2	3.76	4.61	4.71
C_MBP	ID_2659	0	0.22	0.59	3.02	4.77	3.66
C_DKK4	ID_2686	0	0.7	0.93	5.38	5.06	5.94
C_MFAP5	ID_2735	0	0.04	2.14	4.87	3.93	4.9
C_POMC	ID_2769	0	1.42	1.34	4.54	3.33	4.45
C_SYNDIG1L	ID_2786	0	2.87	2.62	5.59	4.53	5.95
C_LOC105608589	ID_2796	0	1.13	1.58	3.74	4.71	4.39
C_MND1	ID_2803	0	-0.04	1.58	4.34	4.07	3.99
C_LOC105604284	ID_2809	0	0.28	0.78	4.28	6.08	4.48
C_SNCG	ID_2832	0	0.7	1	3.36	5.31	3.47
C_CDC6	ID_2837	0	-1.72	0.2	3.57	4.13	3.6
C_FAM216B	ID_2841	0	1.87	1.58	4.31	3.54	5.13
C_FAM69C	ID_2856	0	-0.53	1.09	3.43	2.74	4.28
C_AREG	ID_2886	0	2.28	2.2	5.28	4.92	6.66
C_LOC101107504	ID_2900	0	1.02	2.61	4.33	4.68	5.07
C_WFIKKN2	ID_2918	0	0.28	1.58	3.74	3.15	4.25
C_LOC101117785	ID_2938	0	-0.4	1.93	5.21	3.33	5.29
C_BMPER	ID_2962	0	-1.72	1.37	3.7	3.81	3.42
C_MPZ	ID_2989	0	0.28	0.52	4.67	1.22	8.19
C_FOSL1	ID_3024	0	1.87	2.78	5.7	4.03	5.91
C_LOC105611978	ID_3057	0	1.28	2	4.7	4.13	3.96
C_IDO1	ID_3158	0	-0.3	1.42	3.92	1.64	4.37
C_CEP55	ID_3202	0	-0.72	0.2	3.11	2.81	4.13
C_GJB5	ID_3212	0	-0.72	1.78	2.7	4.61	3.86
C_LOC100192427	ID_3248	0	0.28	2.2	4.81	3.22	5.13
C_TAC3	ID_3297	0	0.74	4.03	6.91	5.53	5.64
L_LOC101103644	ID_3333	0	-1.24	1.26	6.93	7.81	8.09
L_MYH14	ID_3335	0	0.53	0.62	4.65	5.17	5.17
L_CLDN7	ID_3336	0	0.17	1.85	9.45	9.94	9.5
L_CRB2	ID_3337	0	-0.24	-1.74	6.8	8.26	7.98
L_ATP2C2	ID_3338	0	-0.41	-0.42	4.07	4.9	4.55
L_PERP	ID_3341	0	-1.05	1.7	6.94	7.32	6.96
L_KRT7	ID_3342	0	-2.2	-0.27	4.84	5.71	5.4
L_CFB	ID_3344	0	0.38	-0.94	4.26	5.36	5.4
L_FBP2	ID_3346	0	-1.15	-0.25	4.49	5.11	5.25
L_TACSTD2	ID_3354	0	1.47	1.33	5.6	6.85	7.41
L_PRR15L	ID_3358	0	-0.12	-0.39	4.12	5.35	5.15
L_PRG4	ID_3359	0	-0.59	1.13	5.15	7.01	6.01
L_TMEM125	ID_3362	0	1.76	1.85	7.47	8.25	8.3
L_LOC101117946	ID_3363	0	1.61	2.57	6.82	7.48	7.53
L_AP1M2	ID_3367	0	0.87	0.17	4.08	4.92	4.63
L_GPM6A	ID_3369	0	-0.14	-0.26	2.81	4.08	4.1
L_RAB25	ID_3370	0	-0.41	1	5.9	7.19	6.41
L_RIPK4	ID_3371	0	1.76	0.26	6.07	6.95	7.59
L_BMP3	ID_3375	0	0.5	-1	4.22	5.61	5.15
L_ELF3	ID_3377	0	-0.83	0.26	4.32	5.86	6.02
L_LRRN4	ID_3382	0	3.17	3.43	7.8	9.53	9.53
L_SFRP5	ID_3391	0	0.65	-0.45	3.76	5.89	5.64
L_SCEL	ID_3403	0	2.17	4.35	8.42	9.95	10.23
L_LOC101102587	ID_3406	0	-2.15	-0.47	4.53	5.73	4.92
L_PPL	ID_3411	0	-0.11	-0.57	2.55	4.18	3.54
L_TJP3	ID_3412	0	-0.31	-0.54	3.16	4.4	4.02
L_ADGRG7	ID_3430	0	1.5	1.26	4.5	5.32	5.8
L_CDH1	ID_3435	0	-0.36	1.67	4.48	5.59	5.92
L_MUC20	ID_3437	0	0.07	0.06	3.26	3.12	3.48
L_TMEM30B	ID_3444	0	0.44	0.94	3.73	5.05	4.59
L_CBLN2	ID_3456	0	0.41	0.19	3.06	3.96	2.94
L_C4BPA	ID_3463	0	1.17	4.27	8.97	8.88	9.96
L_PTPRO	ID_3473	0	-0.9	0.63	3.06	4.48	4.63
L_LOC105610139	ID_3475	0	1.22	0.12	4.34	3.49	5.02
L_TRPV6	ID_3478	0	1.17	-0.74	3.84	5.07	4.7
L_EPS8L1	ID_3480	0	-0.54	-0.21	2.76	3.26	2.85
L_LOC101116795	ID_3486	0	-1.96	0.71	3.53	5.01	4.66
L_EVPL	ID_3504	0	-0.5	0.07	3.01	4.83	4.85
L_LOC101116587	ID_3512	0	1.25	-0.3	3.13	5.21	6.05
L_DPP4	ID_3514	0	-0.48	-1.12	1.96	3.2	3.74
L_LOC101109268	ID_3540	0	0.59	1	4.69	6.12	4.68
L_SERPINB5	ID_3543	0	0.95	1.78	4.55	4.45	4.39
L_ARHGEF16	ID_3550	0	-0.41	0.09	2.78	4.57	4.3
L_LOC101122545	ID_3559	0	-3.53	0.02	3.12	4.17	4.5
L_WNT10A	ID_3567	0	2.17	1.26	4.95	7.07	6.14
L_PRSS8	ID_3577	0	1.76	2.26	5.82	6.67	6.3
L_KRT222	ID_3582	0	0.76	1.85	5.25	6.01	4.99
L_CLSTN3	ID_3590	0	0.2	0.5	2.7	4.2	2.75
L_VILL	ID_3596	0	0.91	1	3.11	3.98	4.17
L_FGF9	ID_3611	0	0.46	0.41	2.45	4.09	4.9
L_C1H21ORF62	ID_3619	0	0.17	1.58	3.92	4.92	5.02
L_LOC101117760	ID_3638	0	0.27	0.44	4.34	2.26	5.9
L_SHROOM3	ID_3642	0	0.62	-0.37	1.89	3.59	3.56
L_C12H1ORF106	ID_3650	0	0.59	1.26	3.39	5.65	6.11
L_RPS26	ID_3654	0	0.09	0.06	2.98	1.77	4.11
L_CLDN3	ID_3655	0	1.59	2.93	5.67	6.01	5.39
L_CLDN4	ID_3663	0	-0.83	0.85	3.25	3.6	3.43
L_LOC101109556	ID_3688	0	-1.07	-0.4	2.61	2.02	3.29
L_LOC106990174	ID_3706	0	1.59	2.77	4.74	6.09	5.89
L_SPINT1	ID_3717	0	1	2.47	4.3	5.33	5.01
L_NXPH4	ID_3741	0	-0.48	0.26	2.52	3.52	2.75
L_PVRL4	ID_3765	0	0.44	2.8	4.52	6.05	5.91
L_LOC101119878	ID_3767	0	0.81	1.34	4.11	2.97	5.13
L_ND3	ID_3818	0	0.7	3.06	5.38	5.2	5.71
L_ILDR1	ID_3825	0	-0.34	-0.25	2.16	3.31	2.73
L_LRP2	ID_3836	0	-1.09	-1.32	1.76	2.71	3.55
L_PRSS22	ID_3867	0	1.76	0.26	3.92	4.7	5.27
L_OVOL2	ID_3869	0	1.4	0.68	3.39	4.92	4.3
L_TGM1	ID_3887	0	1.34	1.43	2.72	4.91	5.55
L_IL17RE	ID_3894	0	0.76	1.43	3.2	4.54	4.02
L_LOC105606457	ID_3901	0	0.17	0.26	2.98	3.23	4.15
L_TFF1	ID_3935	0	-0.83	0.26	3.39	4.19	4.46
L_LOC105603284	ID_3943	0	-2.15	0.53	3.53	2.28	4.36
L_LGALS2	ID_3952	0	-1.41	1.48	3.02	3.6	4.77
L_LOC101108797	ID_3956	0	-2.15	0.26	2.66	3.03	3.48
L_LOC101103133	ID_3959	0	0.17	1.02	1.69	3.56	4.46
L_LOC101103439	ID_3964	0	-0.56	-1.06	0.88	3.87	4.73
L_LOC101104325	ID_3992	0	2.17	1.85	3.9	5.27	4.3
L_PLEKHD1	ID_3995	0	-2.83	0.96	2.68	3.39	3.46
L_LOC101123148	ID_3997	0	2.5	3.43	6.42	4.54	6.95
L_PKP3	ID_3998	0	-0.41	1.68	4.13	4.71	3.1
L_CCL26	ID_4031	0	0.19	3.13	3.73	5.16	6.07
L_HNF4G	ID_4057	0	0.17	-0.74	2.85	3.54	4.68
L_MFAP5	ID_4066	0	1.07	2.98	4.19	5.67	4.2
L_LOC101109657	ID_4076	0	-1.15	3.03	5.2	4.87	4.9
L_CDHR3	ID_4093	0	1.76	2.26	4.56	4.14	6.21
L_TMEM52	ID_4100	0	1.17	2.26	4.79	5.6	4.06
L_DQB	ID_4141	0	0.76	4.47	7.12	5.92	6.21
L_APOA2	ID_4145	0	-0.41	0.26	2.13	2.26	5.06

## Sheet: 33
The DEGs contained in Cluster 33
name	SPOT	E_1	E_2	E_3	F_1	F_2	F_3
S_GNGT1	ID_153	0	-0.43	-1.36	2.41	1.9	3.12
S_LOC101109556	ID_346	0	-0.13	-2.16	2.56	3.59	3.85
S_LOC101119090	ID_371	0	-0.3	-2.01	2.19	2.85	2.92
S_HPD	ID_495	0	-0.13	-2.64	2.08	3.18	2.54
S_LOC105610324	ID_853	0	3.57	0.75	2.53	4.6	6.58
Q_NPAS4	ID_1834	0	-0.33	-1.87	2.28	2.05	3.91
Q_LOC105605187	ID_2061	0	2.47	-0.28	4.2	5.46	4.86
C_TNNI2	ID_3134	0	0.87	-0.8	3.57	3.03	4.28
L_ATP6V1B1	ID_3378	0	1.31	-2.06	5.59	6.48	7.06
L_MPZL2	ID_3414	0	-0.04	-1.79	3.17	3.7	3.61
L_LAMC2	ID_3503	0	0.11	-1.92	2.86	3.42	3.84
L_ERBB3	ID_3520	0	0.48	-1.11	2.61	3.27	3.65
L_RAMP1	ID_3558	0	0.61	-3.06	4.42	3.82	3.91
L_BNC1	ID_3562	0	1.84	-0.8	4.03	5.75	5.64
L_LOC105610334	ID_3594	0	0.76	-1.32	3.33	4.4	5.16
L_HOXA3	ID_3618	0	1.34	-1.15	4.25	3.88	4.07
L_KLC3	ID_3623	0	1.26	-0.74	3.52	4.24	4.07
L_LOC101122127	ID_3653	0	0.14	-1.44	2.73	1.97	3.48
L_AIM1L	ID_3695	0	1.05	-2.32	3.83	4.66	3.66
L_LOC105609280	ID_3699	0	0.1	-3.02	2.79	4.01	3.05
L_MOXD1	ID_3723	0	1.99	-0.26	3.54	4.74	5.46
L_LOC101112274	ID_3751	0	0.04	-1.28	2.97	1.67	3.61
L_LOC101113743	ID_3756	0	0.1	-3.99	3.24	3.18	3.06
L_DSG2	ID_3758	0	1.04	-3.54	3.67	4.18	4.44
L_KLHDC7A	ID_3774	0	2.17	-0.74	4.35	5.52	5.83
L_LOC101103150	ID_3783	0	1.81	-0.1	4.45	3.33	4.92
L_FIGLA	ID_3804	0	0.94	-1.47	2.93	4.83	3.32
L_LOC105615321	ID_3864	0	0.31	-2.06	2.83	2.87	2.63
L_GPX2	ID_3875	0	1.87	-2.78	4.53	4.41	4.65
L_LOC101111253	ID_3886	0	0.76	-0.74	3.31	1.87	3.71
L_LOC105606593	ID_3897	0	1.07	-2.54	3.61	3.34	3.37
L_TNFRSF13C	ID_3899	0	0.84	-2.16	3.67	2.4	3
L_ESRP1	ID_3900	0	1.23	-1.91	2.93	3.67	3.4
L_KIAA1549L	ID_3940	0	1.28	-0.44	2.02	3.92	4.13
L_TBPL2	ID_3944	0	0.76	-1.74	2.92	4.19	3.35
L_LOC105609290	ID_3946	0	0.82	-2.15	3.57	2.74	2.57
L_MYBPC1	ID_3960	0	0.29	-3	3.01	2.84	2.02
L_HOXA4	ID_4003	0	1.84	-1.74	3.86	3.91	3.54
L_FMR1NB	ID_4032	0	2.23	-2.32	3.56	5.12	4.42
L_LOC101112038	ID_4143	0	0.17	-4.74	3.32	2.12	1.95
L_LOC101103002	ID_4160	0	0.17	-1.74	2.72	2.31	3.06
L_IDO1	ID_4215	0	0.33	-2.82	0.48	1.94	4.15
L_LOC101102285	ID_4221	0	1.17	-0.74	3.25	1.6	4.3
L_ANO9	ID_4254	0	1.17	-0.74	2.98	3.84	3.3

## Sheet: 12
The DEGs contained in Cluster 12
name	SPOT	E_1	E_2	E_3	F_1	F_2	F_3
S_FREM2	ID_155	0	-0.46	-0.1	-5.2	-2.9	-3.93
S_LOC105606075	ID_200	0	-0.69	-0.99	-4.32	-3.06	-3.53
S_CCBE1	ID_357	0	-1.52	-1.52	-5.23	-3.85	-4.45
S_REL	ID_362	0	-1.01	-0.63	-6.13	-3.17	-4.51
S_THSD4	ID_488	0	-1.41	-0.93	-5.21	-2.51	-5.59
S_LOC105605938	ID_802	0	-0.03	-0.79	-4.5	-2.12	-4.46
Q_LOC106991267	ID_1583	0	-0.22	-0.55	-5.04	-3.53	-3.24
Q_LOC105609490	ID_1590	0	0.68	0.16	-6.41	-2.57	-4.29
Q_CHRNA5	ID_1689	0	-1.04	-0.64	-7.48	-3.31	-4.36
Q_LOC105611203	ID_1711	0	-0.28	-0.93	-6.21	-2.96	-5.41
Q_LOC105609523	ID_1726	0	-0.92	-0.57	-6.34	-3.6	-3.21
Q_ZNF891	ID_1730	0	-0.31	-0.33	-4.23	-2.43	-4.02
Q_LOC106991779	ID_1793	0	0.66	0	-6.12	-2.49	-2.41
Q_REL	ID_1893	0	-1.35	-0.95	-5.14	-3.21	-3.75
Q_LOC106991129	ID_1927	0	-0.47	0.29	-5.29	-3.04	-2.32
Q_LOC106991150	ID_2053	0	-0.71	-0.6	-4.93	-3	-3.54
Q_GLDN	ID_2165	0	-1.85	-1.67	-7.57	-3.11	-4.06
C_LOC105606369	ID_2723	0	-0.22	-0.41	-5	-3.31	-3.28
C_LOC105602007	ID_2766	0	0.02	-0.64	-5.03	-3.6	-3.6
C_PKD1L2	ID_2912	0	-0.7	-0.35	-5.26	-3.15	-3.42
C_LOC106991661	ID_3286	0	-0.72	-0.08	-3.98	-2.28	-4.13
L_TMEM245	ID_3461	0	-0.71	-0.99	-4.99	-3.87	-3.54
L_SLC7A1	ID_3575	0	-0.92	-1.82	-5.38	-4.39	-3.77
L_LOC106991125	ID_3605	0	-0.81	-0.45	-4.85	-3.3	-3.84
L_LOC105616742	ID_3622	0	0.02	-0.45	-4.14	-2.34	-3.85
L_PFKFB3	ID_3712	0	-0.84	-1.65	-6.04	-3.75	-3.81
L_RALGAPA2	ID_3800	0	-1.02	-1.88	-4.86	-3.37	-3.51
L_LOC105605733	ID_3806	0	-0.34	-1.64	-5.46	-3.71	-4.26
L_COL4A4	ID_3842	0	-0.59	-2.46	-5.08	-3.96	-3.25
L_CD101	ID_3895	0	0.72	-1.22	-7.02	-3.1	-3.24
L_LOC106991941	ID_4103	0	0.68	-1.86	-5.15	-2.16	-3.63
L_LOC106990890	ID_4247	0	-1.89	-2.62	-6.19	-3.86	-3.67
L_LOC105607318	ID_4263	0	-1.83	-4.8	-7.84	-4.77	-3.73
L_LOC101115855	ID_4288	0	-1.23	-3.27	-6.59	-3.85	-3.22

## Sheet: 32
The DEGs contained in Cluster 32
name	SPOT	E_1	E_2	E_3	F_1	F_2	F_3
S_PTCHD4	ID_701	0	2.96	-2.04	-1.84	-1.79	-4.13
S_LOC105615810	ID_709	0	0.52	-2.64	-4.77	-3.39	-4.74
Q_LOC105602979	ID_2171	0	3.6	-2.15	-3.26	-3.33	-3.46
C_LOC105604647	ID_2872	0	-0.02	-2.68	-4.88	-4.03	-3.45
L_ADAMTS17	ID_3589	0	0.58	-1.35	-4.34	-3.32	-3.12
L_COLGALT2	ID_3822	0	0.51	-2.44	-4.88	-3.16	-3.85
L_LOC105605155	ID_3863	0	1.55	-0.18	-2.68	-2.3	-2.33
L_LOC105602914	ID_3953	0	0.92	-3.2	-5.24	-3.68	-5.03
L_MTUS2	ID_4006	0	-0.22	-5.47	-4.92	-4.76	-4.04
L_FREM2	ID_4046	0	0.11	-5.14	-5.01	-3.88	-5.55
L_NUP210	ID_4080	0	-0.04	-3.43	-4.46	-3.58	-2.98
L_LOC105605210	ID_4105	0	1.2	-1.17	-3.13	-2.21	-3.34
L_LOC106991127	ID_4113	0	1.46	-1.74	-4.53	-2.3	-2.19
L_FGF14	ID_4152	0	-1.1	-5.01	-4.45	-4.17	-3.91
L_COLQ	ID_4173	0	-0.36	-4.47	-5.23	-4.15	-2.95
L_NPTX2	ID_4179	0	-0.14	-4.93	-5.73	-3.86	-3.16
L_LOC106991316	ID_4186	0	0.2	-3.44	-4.31	-5.56	-3.52
L_HAVCR1	ID_4212	0	3.88	-3.32	-2.61	-1.27	-1.99
L_TMEM155	ID_4229	0	1.14	-1.09	-3.13	-2.8	-2.93

## Sheet: 22
The DEGs contained in Cluster 22
name	SPOT	E_1	E_2	E_3	F_1	F_2	F_3
S_LOC101121199	ID_185	0	0.42	-0.19	2.44	4.54	3.23
S_IGFBP2	ID_486	0	0.84	-0.1	1.91	4.96	3.65
S_AIM1L	ID_509	0	-1.24	-0.54	0.47	4.36	1.9
S_PRSS12	ID_511	0	2.81	1.75	3.17	6.46	4.76
S_KCNJ13	ID_722	0	1.55	0.72	2.02	5.68	3.55
S_KL	ID_797	0	2.58	2.1	3.05	6.97	4.74
S_SEMA3E	ID_871	0	1.82	-0.52	1.27	5.87	3.87
S_LOC106990382	ID_874	0	-1.13	2.33	2.17	5.67	2.98
S_MYO3A	ID_930	0	0.46	-0.84	1.36	4.2	2.85
Q_LHX6	ID_1752	0	-0.66	0.21	2.34	4.7	2.61
Q_LOC105610497	ID_1970	0	0.45	-0.22	1.89	4.69	1.57
Q_GSC	ID_2256	0	0.67	0.72	3.01	6.24	2.33
Q_LHX8	ID_2288	0	-1.33	-0.54	0.43	4.65	1
C_AGRP	ID_3015	0	-1.3	-1.97	-1.06	4.18	2.59
C_MOBP	ID_3176	0	-0.81	-0.57	-0.98	4.03	0.57
C_NPY	ID_3217	0	-1.72	-0.22	0.7	3.75	2.86
L_NTS	ID_3763	0	-1.24	0.07	1.92	4.67	3.2

## Sheet: 2
The DEGs contained in Cluster 2
name	SPOT	E_1	E_2	E_3	F_1	F_2	F_3
S_NDUFB1	ID_66	0	-0.69	-0.88	2.22	2.71	2.72
S_S100A3	ID_229	0	-0.29	-1.46	1.52	3.4	2.52
S_OXT	ID_293	0	-0.64	-1.57	2.08	3.42	3.16
S_LOC101118607	ID_393	0	-1.45	-0.84	1.68	3	2.8
S_LOC101114083	ID_477	0	-1.45	-1.16	2.5	3.06	2.59
S_HTR1F	ID_725	0	-0.71	-1.42	1.36	3.74	2.98
S_LOC101122148	ID_825	0	-3.13	-2.1	3.29	3.59	-0.69
S_LOC101101943	ID_925	0	-1.71	-0.42	1.58	2.96	2.51
Q_KRT3	ID_1350	0	-1.27	-0.63	2.35	2.63	2.72
Q_ACTA1	ID_1452	0	-1.96	-1.5	2.27	2.48	2.64
Q_C1H1ORF189	ID_1471	0	-0.97	-0.17	2.88	4.03	1.99
Q_INSM2	ID_1519	0	-0.82	-1.5	3.37	4.18	2.87
Q_RPRML	ID_1565	0	-1.67	-1.53	1.81	3.08	2.42
Q_PLK5	ID_1602	0	-2.33	-0.7	2.27	3.1	2.51
Q_FAM159A	ID_1666	0	-0.92	-1.87	2.48	3.43	3.09
Q_ACTL8	ID_1772	0	-1.92	-0.87	2.79	3.91	3.74
Q_DPYS	ID_1822	0	-2.92	-0.7	2.53	2.3	2
Q_MC3R	ID_1866	0	-2.5	-3.45	2.79	1.61	3.42
Q_LOC101120811	ID_1871	0	-1.33	-1.28	2.45	3.13	2.81
Q_LOC101118607	ID_1933	0	-2.14	-0.09	2.86	3.91	1.66
Q_NPM2	ID_2070	0	-2.79	-0.57	0.91	4.22	2.04
Q_LOC105605743	ID_2105	0	0.08	-0.87	2.37	3.87	1.51
Q_NTS	ID_2162	0	-1.69	-2.81	1.62	3.02	1.74
Q_FAM81B	ID_2186	0	-1.33	-0.28	3.11	4.75	1.59
C_NPW	ID_2679	0	0.01	-0.36	2.64	3.94	2.34
C_LOC105613374	ID_2877	0	-1.4	-1.48	1.76	2.54	2.31
L_ANPEP	ID_3490	0	-0.39	-0.59	2.64	3.5	2.04
L_RHPN2	ID_3509	0	-0.67	-1.02	1.96	2.76	2.83
L_STMN3	ID_3533	0	-1.32	-2.37	3.21	3.08	2.63
L_CRYM	ID_3535	0	-2.02	-3.56	3.16	3.98	3.95
L_PLEKHB1	ID_3538	0	-1.07	-1.96	2.3	3.15	2.62
L_SMOC2	ID_3581	0	0.3	-1.27	2.49	3.47	2.64
L_ST14	ID_3586	0	-1.77	-1.61	1.88	3.47	3.09
L_C2	ID_3608	0	-1.01	-1.98	1.91	2.6	2.74
L_LOC105608584	ID_3652	0	-1.67	-2.32	3.04	3.1	1.95
L_LOC101119182	ID_3690	0	-0.41	-2.32	3.74	5.95	2.6
L_SH2D3A	ID_3730	0	-2.03	-0.68	2.06	2.49	2.67
L_HSD17B2	ID_3772	0	-1.63	-1.22	1.83	3.42	2.9
L_ANKS4B	ID_3776	0	-3.05	-2.22	2.87	2.05	3.03
L_HAND2	ID_3781	0	-1.14	-3.32	2.77	2.87	2.07
L_LOC101104380	ID_3793	0	0.17	-1.32	3.45	5.11	3.77
L_SLCO5A1	ID_3821	0	-0.83	-2.2	2.61	2.52	1.78
L_TTC22	ID_3823	0	-1.41	-2.32	1.62	3.16	3.74
L_LOC105602076	ID_3824	0	-0.63	-4.13	3.3	2.82	2.27
L_DNAI2	ID_3939	0	-0.94	-3.44	2.82	2.54	1.54
L_LOC105602164	ID_3989	0	-1.22	-2.54	2.46	2.73	1.06
L_WNT16	ID_4029	0	-2.24	-2.15	1.48	2.68	1.81
L_ANXA9	ID_4130	0	-1.31	-5.08	2.31	1.83	1.77
L_CCDC190	ID_4139	0	-1.63	-2.54	2.17	2.69	1.6

[truncated: 11 more sheets: 21, 44, 31, 49, 23, 3, 45, 34, 17, 11, 20]
